# Supplementary material for: Identification of novel genes responsible for a pollen killer present in local natural populations of Arabidopsis thaliana
Source: PLoS Genet. 2025 Jan 13;21(1):e1011451. doi: 10.1371/journal.pgen.1011451 (PMC11761171; doi:10.1371/journal.pgen.1011451)
Supplement: S2 Table — (XLSX) [file pgen.1011451.s008.xlsx]

## Sheet: S2_Table
S2_Table: Segregations at the PK3 locus in selfed progenies of crosses between Sha and KO mutants of APOK3-like (KPOK3C) in ShaL3M
Hybrid	Number of F2 plants				p χ2 (Mr:Hz:Sha = 1:2:1)	f Sha (a)
	Total	Mr-0	Hz	Sha
control	184	68	101	15	9 10-8 ***	0.08
apok3-like#1 x Sha	184	43	102	39	0.31NS	0.21
apok3-like#2 x Sha	184	42	105	37	0.14NS	0.2
(a) Percentage of plants homozygous for the Sha allele
Plants were genotyped with the marker msat3.23007 (S16_Table)
*** p< 0.001; NS, not significant
