# Supplementary material for: Identification of novel genes responsible for a pollen killer present in local natural populations of Arabidopsis thaliana
Source: PLoS Genet. 2025 Jan 13;21(1):e1011451. doi: 10.1371/journal.pgen.1011451 (PMC11761171; doi:10.1371/journal.pgen.1011451)
Supplement: S3 Table — (XLSX) [file pgen.1011451.s009.xlsx]

## Sheet: S3_Table
S3_Table: Segregations at the PK3 locus in selfed progenies of recombinants complemented with the Mr-0 genomic sequence of KPOK3A
Hybrid		Number of F2 plants			p χ2 (Mr:Hz:Sha = 1:2:1)	f Sha (a)
	Total	Mr-0	Hz	Sha
Rec4 x Sha (control)	178	35	100	43	0.18NS	0.24
(Rec4 x Sha)_KPOK3A#1	185	61	97	27	1.6 10-3**	0.15
(Rec4 x Sha)_KPOK3A#2	178	63	93	22	7 10-5***	0.12
(Rec4 x Sha)_KPOK3A#3	183	67	83	33	8 10-4***	0.18
(a) Percentage of plants homozygous for the Sha allele
Plants were genotyped with the marker msat3.23172 (S16_Table)
*** p< 0.001; ** p< 0.01; NS, not significant
