# Supplementary material for: Identification of novel genes responsible for a pollen killer present in local natural populations of Arabidopsis thaliana
Source: PLoS Genet. 2025 Jan 13;21(1):e1011451. doi: 10.1371/journal.pgen.1011451 (PMC11761171; doi:10.1371/journal.pgen.1011451)
Supplement: S4 Table — (XLSX) [file pgen.1011451.s010.xlsx]

## Sheet: S4_Table
S4_Table: Segregations at the PK3 locus in selfed progenies of crosses between Ct-1 and KO mutants apok3-1 and/or apok3-2 in ShaL3M
Hybrid		Number of F2 plants			p χ2 (Ct:Hz:Mr = 1:2:1)	f Mr (a)
	Total	Ct-1	Hz	Mr-0
ShaL3M x Ct-1	183	52	88	43	0.56NS	0.23
apok3-1 x Ct-1	184	45	94	45	0.96NS	0.24
apok3-2 x Ct-1	180	46	96	38	0.47NS	0.21
(apok3-1 apok3-2) x Ct-1	178	76	87	15	8 10-10***	0.08
(a) Percentage of plants homozygous for the Mr-0 allele
Plants were genotyped with the marker ind3.23360 (S16_Table)
*** p< 0.001; NS, not significant
