# Supplementary material for: Identification of novel genes responsible for a pollen killer present in local natural populations of Arabidopsis thaliana
Source: PLoS Genet. 2025 Jan 13;21(1):e1011451. doi: 10.1371/journal.pgen.1011451 (PMC11761171; doi:10.1371/journal.pgen.1011451)
Supplement: S5 Table — (XLSX) [file pgen.1011451.s011.xlsx]

## Sheet: S5_Table
S5_Table: Segregations at the PK3 locus in selfed progenies of crosses between Mr-0 and accessions with a TAC form of APOK3
Accession tested	Geographicalorigin	Number of F2 plants				p χ2 (Mr:Hz:notMr = 1:2:1)	f not Mr (a)
		Total	Mr-0	Hz	Ho not Mr
TOU-A1- 141	Burgundy	92	21	45	26	0.75NS	0.28
TOU-J2-5	Burgundy	183	37	93	51	0.3NS	0.28
TOU-J2-3	Burgundy	184	57	81	46	0.14NS	0.25
Gy-0	France	184	59	80	45	0.07NS	0.244565
Or-0	Germany	184	47	92	45	0.98NS	0.244565
TOU-A1-98	Burgundy	184	54	88	42	0.38NS	0.23
RAD-1	Burgundy	275	71	151	53	0.08NS	0.19
Ts-5	Spain	184	47	103	34	0.11NS	0.184783
Bla-1	Spain	183	51	99	33	0.09NS	0.180328
Ler-1	Germany	184	64	85	35	6 10-3**	0.190217
Kn-0	Lithuania	184	60	90	34	2 10-2*	0.184783
TOU-M1-6	Burgundy	271	76	149	46	9 10-3**	0.17
TOU-M1-13	Burgundy	272	84	143	45	3 10-3**	0.17
RAD-24	Burgundy	272	82	145	45	4 10-3**	0.17
(a) Percentage of plants homozygous for the non-Mr-0 allele
Plants were genotyped with the marker 460InSha (S16_Table)
** p< 0.01; * p< 0.05; NS, not significant
