# Supplementary material for: Identification of novel genes responsible for a pollen killer present in local natural populations of Arabidopsis thaliana
Source: PLoS Genet. 2025 Jan 13;21(1):e1011451. doi: 10.1371/journal.pgen.1011451 (PMC11761171; doi:10.1371/journal.pgen.1011451)
Supplement: S6 Table — (XLSX) [file pgen.1011451.s012.xlsx]

## Sheet: S6_Table
S6_Table: Segregations at the PK3 locus in progenies of crosses of different natural accessions with Sha
Accession name	Accession ID (a)	Country	Cluster [1]	Number of F2 plants genotyped	Number of Sha	Number of Hz	Number of Ho not Sha	Sha frequency (%)	p χ2 (Sha:Hz:notSha = 1:2:1)	Bias at L3	p χ2 (Hz:notSha = 1:1)
Lom-1	558AV	Norway	2B	184	5	90	89	2.71739	2 10-17***	Yes	0.94NS
Toufl-1	646AV	Morocco	2B	184	6	79	99	3.26087	6 10-22***	Yes	0.13NS
Eden-2	369AV	Sweden	2B	184	8	87	89	4.34783	2 10-16***	Yes	0.37NS
Toum-3	779AV	France	4C	184	10	99	75	5.43478	6 10-11***	Yes	0.07NS
Can-0	163AV	Spain	3B	184	11	94	79	5.97826	1 10-11***	Yes	0.25NS
TOU-A1-111		France		92	14	40	38	15.2174	9 10-4***	Yes	0.14NS
TOU-A1-74		France		146	25	67	54	17.1233	2 10-3**	Yes	0.24NS
N7	263AV	Russia	1A	184	34	93	57	18.4783	0.06NS	No	nd
Esp2-1	748AV	France	3C	184	39	97	48	21.1957	0.49NS	No	nd
Had-6b	545AV	Lebanon	2A	174	37	83	54	21.2644	0.16NS	No	nd
Ru3,1-27	682AV	Germany	3B	184	41	93	50	22.2826	0.64NS	No	nd
Uk-2	520AV	Germany	3B	184	42	94	48	22.8261	0.79NS	No	nd
TOU-A1-98		France		91	21	48	22	23.0769	0.86NS	No	nd
Hel-1	478AV	Finland	2B	184	43	90	51	23.3696	0.68NS	No	nd
N2	290AV	Russia	1A	184	46	90	48	25	0.94NS	No	nd
Lou-17	760AV	France	4C	184	48	87	49	26.087	0.76NS	No	nd
Tsu-0	91AV	Japan	3A	184	51	91	42	27.7174	0.64NS	No	nd
Lou-9	763AV	France	4C	184	51	91	42	27.7174	0.64NS	No	nd
(a) https://publiclines.versailles.inrae.fr/naturalAccession/index
Hz: heterozygote; Ho: homozygote; nd: not determined
*** p< 0.001; ** p< 0.01; NS, not significant.
Reference
[1] Simon M, Simon A, Martins F, Botran L, Tisné S, Granier F, et al. DNA fingerprinting and new tools for fine-scale discrimination of Arabidopsis thaliana accessions. 2012;69: 1094–1101. doi:10.1111/j.1365-313X.2011.04852.x
