# Supplementary material for: Identification of novel genes responsible for a pollen killer present in local natural populations of Arabidopsis thaliana
Source: PLoS Genet. 2025 Jan 13;21(1):e1011451. doi: 10.1371/journal.pgen.1011451 (PMC11761171; doi:10.1371/journal.pgen.1011451)
Supplement: S7 Table — (XLSX) [file pgen.1011451.s013.xlsx]

## Sheet: S7_Table
S7_Table: Forms of each of the three PK3 genes in 728 accessions
Data source	Accession name	Accession ID	Country	Latitude	Longitude	Cluster or Diversity group	KPOK3C	KPOK3A	APOK3	number of APOK3 copies a	Predicted behavior
This work	N8	264AV	Russia	60.062922	27.898865	Cluster 1 [1]	+	Mr-like	AAC		killer
This work	Ms-0	451AV	Russia	55.7522	37.6322	Cluster 1 [1]	+	Mr-like	AAC		killer
[2, 3] b	Shigu-2	650AV	Russia	53.332045	49.480407	Cluster 1 [1]	+	Mr-like	AAC	3	killer
This work	N7	263AV	Russia	55.794025	37.611237	Cluster 1 [1]	+	Mr-like	AAC		killer
This work	N2	290AV	Russia	61.290079	35.518398	Cluster 1 [1]	+	Mr-like	AAC		killer
This work	N16	287AV	Russia	55.794025	37.611237	Cluster 1 [1]	+	Mr-like	AAC		killer
This work	Chi-1	272AV	Russia	55.794025	37.611237	Cluster 1 [1]	+	Mr-like	AAC		killer
This work, [3] b	Rubezhnoe-1	231AV	Ukrainia	50.465634	30.521164	Cluster 1 [1]	+	Mr-like	AAC	2	killer
This work	Hel-1	478AV	Finland	60.184755	24.937363	Cluster 2 [1]	+	Mr-like	AAC		killer
This work	Tamm-27	401AV	Finland	59.58	23.26	Cluster 2 [1]	+	Mr-like	AAC		killer
This work	Tamm-2	400AV	Finland	59.58	23.26	Cluster 2 [1]	+	Mr-like	AAC		killer
This work, [3, 4] b	Etna-2	703AV	Italy	37.695	14.984	Cluster 2 [1]/Non-Iberian relict [4]	+	Mr-like	AAC	2	killer
This work	Etna-1	702AV	Italy	37.695	14.984	Cluster 2 [1]	+	Mr-like	AAC		killer
[2, 3] b	Mr-0	148AV	Italy	37.174762	14.770203	Cluster 2 [1]	+	Mr-like	AAC	2	killer
This work	Aitba-2	666AV	Morocco	31.4840018	-7.44990184	Cluster 2 [1]	+	Mr-like	AAC		killer
This work, [3] b	Toufl-1	646AV	Morocco	31.4686703	-7.41661621	Cluster 2 [1]	+	Mr-like	AAC	3	killer
This work	Lom3-1	624AV	Norway	61.898967	8.253983	Cluster 2 [1]	+	Mr-like	AAC		killer
This work	Lom-4	560AV	Norway	61.681333	8.231	Cluster 2 [1]	+	Mr-like	AAC		killer
This work	Lom-1	558AV	Norway	61.861917	8.825217	Cluster 2 [1]	+	Mr-like	AAC		killer
This work	Vin-1	571AV	Norway	59.535933	7.949683	Cluster 2 [1]	+	Mr-like	AAC		killer
This work	Vgn-1	561AV	Norway	68.17	14.220833	Cluster 2 [1]	+	Mr-like	AAC		killer
This work	Kvi-2	570AV	Norway	59.490283	8.401417	Cluster 2 [1]	+	Mr-like	AAC		killer
This work	Kvi-1	569AV	Norway	59.493933	8.415467	Cluster 2 [1]	+	Mr-like	AAC		killer
This work	Bus-0	465AV	Norway	60.588586	8.688354	Cluster 2 [1]	+	Mr-like	AAC		killer
[2, 3] b	Cant-1	599AV	Spain	41.2417	-3.00	Cluster 2 [1]	+	Mr-like	AAC	3	killer
This work	Esc-0	470AV	Spain	40.598991	-4.132347	Cluster 2 [1]	+	Mr-like	AAC		killer
This work	Ost-0	61AV	Sweden	60.300559	18.368225	Cluster 2 [1]	+	Mr-like	AAC		killer
This work	Rod-1	620AV	Sweden	59.349506	18.066788	Cluster 2 [1]	+	Mr-like	AAC		killer
This work	Eden-2	369AV	Sweden	62.53	18.11	Cluster 2 [1]	+	Mr-like	AAC		killer
This work	Eden-1	368AV	Sweden	62.53	18.11	Cluster 2 [1]	+	Mr-like	AAC		killer
This work	Fab-4	373AV	Sweden	63.01	18.19	Cluster 2 [1]	+	Mr-like	AAC		killer
This work	Ale-8	618AV	Sweden	59.349506	18.066788	Cluster 2 [1]	+	Mr-like	AAC		killer
This work	Sku-20	621AV	Sweden	59.349506	18.066788	Cluster 2 [1]	+	Mr-like	AAC		killer
This work	Zdr-1	384AV	Czech Republic	49.12	16.37	Cluster 3 [1]	+	Mr-like	AAC		killer
This work	Esp2-1	748AV	France	50.538417	3.221812	Cluster 3 [1]	+	Mr-like	AAC		killer
This work	En-1	127AV	Germany	50.150132	8.752956	Cluster 3 [1]	+	Mr-like	AAC		killer
This work	Enkheim-D	196AV	Germany	50.156517	8.753686	Cluster 3 [1]	+	Mr-like	AAC		killer
This work	Mrk-0	149AV	Germany	50.74252	7.096903	Cluster 3 [1]	+	Mr-like	AAC		killer
This work	Lo-1	111AV	Germany	47.622202	7.659817	Cluster 3 [1]	+	Mr-like	AAC		killer
This work	Wt-2	527AV	Germany	52.663183	9.836769	Cluster 3 [1]	+	Mr-like	AAC		killer
This work	Wt-1	526AV	Germany	52.663183	9.836769	Cluster 3 [1]	+	Mr-like	AAC		killer
[2, 3] b	Ct-1	162AV	Italy	37.514247	15.089607	Cluster 3 [1]	+	Mr-like	AAC	2	killer
This work	RLD1	230AV	Netherlands	52.385365	4.891548	Cluster 3 [1]	+	Mr-like	AAC		killer
This work, [3] b	Rld-2	229AV	Russia	56.267694	34.327612	Cluster 3 [1]	+ $	Mr-like	AAC	2	killer
This work, [3] b	Can-0	163AV	Spain	40.435764	-3.698502	Cluster 3 [1]	+	Mr-like	AAC	3	killer
This work	Toum-3	779AV	France	48.277824	4.189153	Cluster 4 [1]	+	Mr-like	AAC		killer
[2, 3] b	Jea	25AV	France	43.68943	7.333961	Cluster 4 [1]	+	Mr-like	AAC	3	killer
This work	Anz-1a	705AV	Iran	37.495517	49.37435	Cluster 4 [1]	+	Mr-like	AAC		killer
This work	Etn-0	556AV	Italy	37.767621	14.997597	Cluster 4 [1]	+	Mr-like	AAC		killer
This work	Ful-1	551AV	nd	NA	NA	Cluster 4 [1]	+	Mr-like	AAC		killer
This work	Kastel-1	596AV	Ukrainia (Republic of Crimea)	44.6419	34.3814	Cluster 4 [1]	+	Mr-like	AAC		killer
[3] b	Elh-2	N799925	Morocco	31.47197	-7.40644	nd	+	Mr-like	AAC	3	killer
[4] b	BARC-A-12	na	France	43.362044	0.387723	Eurasian [4]	+	Mr-like	AAC	3	killer
[4] b	BARC-A-17	na	France	43.362044	0.387723	Eurasian [4]	+	Mr-like	AAC	3	killer
[4] b	IP-Alo-19	na	Spain	40.109691	-7.476146	Iberian relict [4]	+	Mr-like	AAC	3	killer
[4] b	IP-Per-0	9879	Spain	37.6	-1.12	Iberian relict [4]	+	Mr-like	AAC	3	killer
This work, [3] b	Ms-0	93AV	Russia	55.780126	37.61673	Cluster 1 [1]	+ *	Mr-like	AAC	2	killer
This work	Per-1	100AV	Russia	58.020173	56.22757	Cluster 1 [1]	+ *	Mr-like	AAC		killer
This work, [3] b	Kas-1	108AV	India	34.200899	76.825561	Cluster 1 [1]	+ *	Mr-like	AAC	2	killer
This work	Bik-7	543AV	Lebanon	33.923056	35.695333	Cluster 2 [1]	+ *	Mr-like	AAC		killer
This work, [3] b	Had-6b	545AV	Lebanon	33.923056	35.695333	Cluster 2 [1]	+ *	Mr-like	AAC	2	killer
This work	Had-1b	544AV	Lebanon	33.923056	35.695333	Cluster 2 [1]	+ *	Mr-like	AAC		killer
This work	Ws-0	419AV	Belarus	52.3	30.00	Cluster 3 [1]	+ *	Mr-like	AAC		killer
This work	Vi-0	144AV	Germany	52.565165	13.405609	Cluster 3 [1]	+ *	Mr-like	AAC		killer
This work	Vi0-1	317AV	Germany	50.231966	8.268471	Cluster 3 [1]	+ *	Mr-like	AAC		killer
This work	Kro-0	210AV	Germany	50.080784	8.966503	Cluster 3 [1]	+ *	Mr-like	AAC		killer
This work	Si-0	120AV	Germany	50.879774	8.024025	Cluster 3 [1]	+ *	Mr-like	AAC		killer
This work	Gen-4	752AV	France	50.468377	3.403602	Cluster 3 [1]	+ *	Mr-like	AAC		killer
This work	Sofia-1	601AV	Bulgaria	42.8	23.3	Cluster 4 [1]	+ *	Mr-like	AAC		killer
This work	Mammo-1	658AV	Italy	38.36232	16.230444	Cluster 4 [1]	+ *	Mr-like	AAC		killer
This work	Bolin-1	643AV	Romania	44.4604404643	25.7355664205	Cluster 4 [1]	+ *	Mr-like	AAC		killer
This work	Copac-1	667AV	Romania	46.1087832972408	21.9523310568184	Cluster 4 [1]	+ *	Mr-like	AAC		killer
This work	Shigu-1	649AV	Russia	53.332817	49.480658	Cluster 4 [1]	+ *	Mr-like	AAC		killer
This work	Por-1	605AV	Serbia	43.4092	21.5944	Cluster 4 [1]	+ *	Mr-like	AAC		killer
This work	Sol-0	511AV	Denmark	55.536951	12.180991	Cluster 3 [1]	+ *	Sha-like	AAC		resistant
This work	Nok-4	495AV	Netherlands	52.244325	4.450035	Cluster 3 [1]	+ *	Sha-like	AAC		resistant
This work	Uk-4	522AV	Germany	48.034513	7.761812	Cluster 3 [1]	+	Sha-like	AAC		resistant
This work	Uk-2	520AV	Germany	48.034513	7.761812	Cluster 3 [1]	+	Sha-like	AAC		resistant
This work	Ru3,1-27	682AV	Germany	48.564017	9.159469	Cluster 3 [1]	+	Sha-like	AAC		resistant
This work	Sei-0	43AV	Italy	46.544535	11.561465	Cluster 2 [1]	-	-	AAC		resistant
This work	Vezzano-2a	675AV	Italy	46.6295	10.8160666667	Cluster 2 [1]	-	-	AAC		resistant
This work	Vezzano-2b	676AV	Italy	46.6295	10.8160666667	Cluster 2 [1]	-	-	AAC		resistant
This work	Cha-0	104AV	Switzerland	46.027857	7.120585	Cluster 2 [1]	-	-	AAC		resistant
This work	Ka-0	55AV	Austria	46.763572	14.171448	Cluster 3 [1]	-	-	AAC		resistant
This work	Lp2-2	390AV	Czech Republic	49.22	16.39	Cluster 3 [1]	-	-	AAC		resistant
This work	Al-0	456AV	Denmark	55.19226	9.014096	Cluster 3 [1]	-	-	AAC		resistant
This work	Nc-1	218AV	France	48.616717	6.253939	Cluster 3 [1]	-	-	AAC		resistant
This work	HKT2-4	684AV	Germany	48.135956	9.403317	Cluster 3 [1]	-	-	AAC		resistant
This work	Er-0	469AV	Germany	49.608619	11.00544	Cluster 3 [1]	-	-	AAC		resistant
This work	Cha-1	277AV	Switzerland	46.27977	7.541199	Cluster 4 [1]	-	-	AAC		resistant
This work	Rak-2	228AV	Czech Republic	49.031262	16.325312	Cluster 3 [1]	-	Col-like	AAC		resistant
This work	H55	201AV	Czech Republic	50.101467	14.4207	Cluster 3 [1]	-	Col-like	AAC		resistant
This work	Enc1-1	745AV	France	50.758396	3.474584	Cluster 3 [1]	-	Col-like	AAC		resistant
This work	Bu-11	464AV	Germany	50.70833	9.724846	Cluster 3 [1]	-	Col-like	AAC		resistant
This work	Bu-0	182AV	Germany	50.733743	9.739033	Cluster 3 [1]	-	Col-like	AAC		resistant
This work	El-0	150AV	Germany	51.081867	8.8905	Cluster 3 [1]	-	Col-like	AAC		resistant
This work, [3, 4] b	Col-0	186AV	Poland	52.738911	15.237236	Cluster 3 [1]	-	Col-like	AAC	1	resistant
This work	Rsch-0	504AV	Russia	56.26779	34.327955	Cluster 1 [1]	-	Mr-like	AAC		resistant
This work	Truk-1	595AV	Ukrainia	50.4625	30.5411	Cluster 1 [1]	-	Mr-like	AAC		resistant
This work	Nfro1-1	622AV	Norway	61.57745	9.661783	Cluster 2 [1]	-	Mr-like	AAC		resistant
This work	Lov-5	371AV	Sweden	62.48	18.05	Cluster 2 [1]	-	Mr-like	AAC		resistant
This work	Lov-1	370AV	Sweden	62.48	18.05	Cluster 2 [1]	-	Mr-like	AAC		resistant
This work	Fab-2	372AV	Sweden	63.01	18.19	Cluster 2 [1]	-	Mr-like	AAC		resistant
[2, 3] b	Bur-0	172AV	Ireland	53.871791	-9.391279	Cluster 3 [1]	-	Mr-like	AAC	3	resistant
This work	Cal-0	184AV	United Kingdom	53.270788	-1.643171	Cluster 3 [1]	-	Mr-like	AAC		resistant
[4] b	IP-Lor-16	na	Spain	38.860067	-0.263499	Iberian relict [4]	-	Mr-like	AAC	3	resistant
[4] b	IP-Med-0	na	Spain	42.455239	-6.765742	Iberian relict [4]	-	Mr-like	AAC	3	resistant
[4] b	IP-San-9	na	Spain	38.331366	-3.508882	Iberian relict [4]	-	Mr-like	AAC	3	resistant
This work	Kidr-1	651AV	Russia	51.307112	57.561195	Cluster 1 [1]	-	Sha-like	AAC		resistant
This work	N3	291AV	Russia	61.372433	35.35841	Cluster 1 [1]	-	Sha-like	AAC		resistant
This work	N17	269AV	Russia	61.789129	34.361	Cluster 1 [1]	-	Sha-like	AAC		resistant
This work	Chi-0	89AV	Russia	55.794025	37.611237	Cluster 1 [1]	-	Sha-like	AAC		resistant
This work	Per-3	500AV	Russia	58.031809	56.255035	Cluster 1 [1]	-	Sha-like	AAC		resistant
This work	Per-2	499AV	Russia	58.031809	56.255035	Cluster 1 [1]	-	Sha-like	AAC		resistant
This work	Koch-1	598AV	Ukrainia	50.3553	29.3244	Cluster 1 [1]	-	Sha-like	AAC		resistant
This work	Sog-1	564AV	Norway	61.209417	7.1276	Cluster 2 [1]	-	Sha-like	AAC		resistant
This work	Veg-1	566AV	Norway	65.706867	11.934583	Cluster 2 [1]	-	Sha-like	AAC		resistant
This work	M7943S	300AV	Sweden	59.346705	18.059921	Cluster 2 [1]	-	Sha-like	AAC		resistant
This work	Var2-1	376AV	Sweden	55.33	14.2	Cluster 2 [1]	-	Sha-like	AAC		resistant
This work	Bil-5	374AV	Sweden	63.19	18.29	Cluster 2 [1]	-	Sha-like	AAC		resistant
This work	Uod-7	409AV	Austria	48.07	14.53	Cluster 3 [1]	-	Sha-like	AAC		resistant
This work	Uod-1	408AV	Austria	48.07	14.53	Cluster 3 [1]	-	Sha-like	AAC		resistant
This work	Gr-1	57AV	Austria	47.074471	15.442543	Cluster 3 [1]	-	Sha-like	AAC		resistant
This work	Gr-3	58AV	Austria	47.074471	15.442543	Cluster 3 [1]	-	Sha-like	AAC		resistant
This work	Ws-0	84AV	Belarus	59.942511	30.260067	Cluster 3 [1]	-	Sha-like	AAC		resistant
This work	Pu2-23	389AV	Croatia	42.38	18.07	Cluster 3 [1]	-	Sha-like	AAC		resistant
This work	Bor-1	386AV	Czech Republic	49.12	16.37	Cluster 3 [1]	-	Sha-like	AAC		resistant
This work	Jm-0	206AV	Czech Republic	49.074237	16.253214	Cluster 3 [1]	-	Sha-like	AAC		resistant
This work	Jl-3	205AV	Czech Republic	49.313071	16.614046	Cluster 3 [1]	-	Sha-like	AAC		resistant
This work	Zdr-6	385AV	Czech Republic	49.12	16.37	Cluster 3 [1]	-	Sha-like	AAC		resistant
This work	Jl-1	482AV	Czech Republic	49.313183	16.614218	Cluster 3 [1]	-	Sha-like	AAC		resistant
This work	Jm-2	208AV	Czech Republic	49.074237	16.253214	Cluster 3 [1]	-	Sha-like	AAC		resistant
This work	Jm-1	207AV	Czech Republic	49.074237	16.253214	Cluster 3 [1]	-	Sha-like	AAC		resistant
This work	Dra-0	194AV	Czech Republic	49.415809	16.276731	Cluster 3 [1]	-	Sha-like	AAC		resistant
This work	Da(1)-12	191AV	Czech Republic	50.124804	14.322509	Cluster 3 [1]	-	Sha-like	AAC		resistant
This work	Ta-0	56AV	Czech Republic	49.417518	14.658451	Cluster 3 [1]	-	Sha-like	AAC		resistant
This work	Blh-2	181AV	Czech Republic	48.295905	19.848318	Cluster 3 [1]	-	Sha-like	AAC		resistant
[2, 3] b	Blh-1	180AV	Czech Republic	48.295905	19.848318	Cluster 3 [1]	-	Sha-like	AAC	1	resistant
This work	Ber	299AV	Denmark	55.684669	12.568932	Cluster 3 [1]	-	Sha-like	AAC		resistant
This work	Hau-0	273AV	Denmark	55.685056	12.568245	Cluster 3 [1]	-	Sha-like	AAC		resistant
This work, [3] b	Est-0	71AV	Estonia	59.452265	24.762955	Cluster 3 [1]	-	Sha-like	AAC	1	resistant
This work	Me-0	151AV	Germany	51.919211	10.11014	Cluster 3 [1]	-	Sha-like	AAC		resistant
This work	Sp-0	53AV	Germany	52.535292	13.181477	Cluster 3 [1]	-	Sha-like	AAC		resistant
This work	Bd-0	52AV	Germany	52.459597	13.286905	Cluster 3 [1]	-	Sha-like	AAC		resistant
This work	No-0	221AV	Germany	52.565165	13.405609	Cluster 3 [1]	-	Sha-like	AAC		resistant
This work, [3] b	No-0	49AV	Germany	51.065263	13.299522	Cluster 3 [1]	-	Sha-like	AAC	1	resistant
This work	Ste-0	47AV	Germany	52.608177	11.86512	Cluster 3 [1]	-	Sha-like	AAC		resistant
This work	Po-1	502AV	Germany	50.723324	7.088313	Cluster 3 [1]	-	Sha-like	AAC		resistant
This work	Estland	198AV	Germany	52.530593	13.440857	Cluster 3 [1]	-	Sha-like	AAC		resistant
This work	Be-0	124AV	Germany	49.682358	8.603954	Cluster 3 [1]	-	Sha-like	AAC		resistant
This work	Ob-1	496AV	Germany	50.210999	8.574286	Cluster 3 [1]	-	Sha-like	AAC		resistant
This work	Nie-0	139AV	Germany	50.345477	8.432679	Cluster 3 [1]	-	Sha-like	AAC		resistant
This work	Pr-0	141AV	Germany	50.127005	8.680344	Cluster 3 [1]	-	Sha-like	AAC		resistant
This work	Db-0	131AV	Germany	50.180479	8.516972	Cluster 3 [1]	-	Sha-like	AAC		resistant
This work	Eil-0	48AV	Germany	51.461772	12.63216	Cluster 3 [1]	-	Sha-like	AAC		resistant
This work, [3] b	Db-1	132AV	Germany	50.281952	8.364701	Cluster 3 [1]	-	Sha-like	AAC	1	resistant
This work	Wal-HasB-4	690AV	Germany	48.595556	9.185531	Cluster 3 [1]	-	Sha-like	AAC		resistant
This work, [3] b	Bay-0	41AV	Germany	49.945609	11.571922	Cluster 3 [1]	-	Sha-like	AAC	1	resistant
This work	Wl-0	123AV	Germany	48.755419	8.552055	Cluster 3 [1]	-	Sha-like	AAC		resistant
This work	Li-2:1	487AV	Germany	50.375374	8.12223	Cluster 3 [1]	-	Sha-like	AAC		resistant
This work	Fr-2	128AV	Germany	50.129647	8.681717	Cluster 3 [1]	-	Sha-like	AAC		resistant
This work	Kr-0	103AV	Germany	51.338462	6.55941	Cluster 3 [1]	-	Sha-like	AAC		resistant
This work	Po-0	105AV	Germany	50.72278	7.088571	Cluster 3 [1]	-	Sha-like	AAC		resistant
This work	Ga-0	117AV	Germany	52.565165	13.405609	Cluster 3 [1]	-	Sha-like	AAC		resistant
This work	Ep-0	133AV	Germany	50.180479	8.516972	Cluster 3 [1]	-	Sha-like	AAC		resistant
This work	Hl-0	153AV	Germany	51.563695	9.887166	Cluster 3 [1]	-	Sha-like	AAC		resistant
This work	Bl1-1	319AV	Italy	44.503998	11.350136	Cluster 3 [1]	-	Sha-like	AAC		resistant
This work	Bl-1	42AV	Italy	44.499101	11.346703	Cluster 3 [1]	-	Sha-like	AAC		resistant
This work	Tu-0	109AV	Italy	45.07706	7.686195	Cluster 3 [1]	-	Sha-like	AAC		resistant
This work	Akita	252AV	Japan	39.773292	140.102692	Cluster 3 [1]	-	Sha-like	AAC		resistant
This work, [3] b	Tsu-0	91AV	Japan	34.730666	136.502151	Cluster 3 [1]	-	Sha-like	AAC	2	resistant
This work	Tsu-1	239AV	Japan	34.740823	136.503525	Cluster 3 [1]	-	Sha-like	AAC		resistant
This work	Wil-1	72AV	Lithuania	54.700265	25.276566	Cluster 3 [1]	-	Sha-like	AAC		resistant
This work	Wil-3	525AV	Lithuania	54.71058	25.276566	Cluster 3 [1]	-	Sha-like	AAC		resistant
This work	Wil-2	524AV	Lithuania	54.71058	25.276566	Cluster 3 [1]	-	Sha-like	AAC		resistant
This work	M7884S	227AV	nd	NA	NA	Cluster 3 [1]	-	Sha-like	AAC		resistant
This work	Las-0	701AV	nd	NA	NA	Cluster 3 [1]	-	Sha-like	AAC		resistant
This work	Oy-1	225AV	Norway	60.386478	6.193013	Cluster 3 [1]	-	Sha-like	AAC		resistant
[2, 3] b	Oy-0	224AV	Norway	60.386478	6.193013	Cluster 3 [1]	-	Sha-like	AAC	1	resistant
This work	Lip-0	63AV	Poland	50.07754	19.444842	Cluster 3 [1]	-	Sha-like	AAC		resistant
This work	Wa-1	67AV	Poland	52.237304	21.011124	Cluster 3 [1]	-	Sha-like	AAC		resistant
This work	Mh-1	215AV	Poland	52.244031	21.011124	Cluster 3 [1]	-	Sha-like	AAC		resistant
This work, [3] b	Mh-0	175AV	Poland	52.244031	21.011124	Cluster 3 [1]	-	Sha-like	AAC	1	resistant
This work	La-1	59AV	Poland	52.738495	15.235863	Cluster 3 [1]	-	Sha-like	AAC		resistant
This work	Rsch-4	90AV	Russia	56.266741	34.327612	Cluster 3 [1]	-	Sha-like	AAC		resistant
This work	Lu-1	54AV	Sweden	55.721387	13.185883	Cluster 3 [1]	-	Sha-like	AAC		resistant
This work	Spr1-6	379AV	Sweden	56.32	14.29	Cluster 3 [1]	-	Sha-like	AAC		resistant
This work	Spr1-2	378AV	Sweden	56.32	14.29	Cluster 3 [1]	-	Sha-like	AAC		resistant
This work	Ge-1	476AV	Switzerland	46.206009	6.140299	Cluster 3 [1]	-	Sha-like	AAC		resistant
This work	Lan-0	169AV	United Kingdom	55.675774	-3.7819	Cluster 3 [1]	-	Sha-like	AAC		resistant
This work	Ws	244AV	Belarus	53.91995	27.563095	Cluster 4 [1]	-	Sha-like	AAC		resistant
This work	Slavi-1	664AV	Bulgaria	41.427471768111	23.6470467690379	Cluster 4 [1]	-	Sha-like	AAC		resistant
This work	Br-0	60AV	Czech Republic	49.193725	16.60728	Cluster 4 [1]	-	Sha-like	AAC		resistant
This work	Ran	21AV	France	48.512174	-1.976062	Cluster 4 [1]	-	Sha-like	AAC		resistant
This work	Pn-0	167AV	France	48.068054	-2.967396	Cluster 4 [1]	-	Sha-like	AAC		resistant
This work	Dam1	26AV	France	48.705723	1.985922	Cluster 4 [1]	-	Sha-like	AAC		resistant
This work	Cle-3	20AV	France	48.918732	-0.481739	Cluster 4 [1]	-	Sha-like	AAC		resistant
This work	Sgd-4	309AV	France	45.602003	-0.987099	Cluster 4 [1]	-	Sha-like	AAC		resistant
This work	Nog	29AV	France	47.846183	2.742405	Cluster 4 [1]	-	Sha-like	AAC		resistant
This work	Con-1	18AV	France	47.2327	4.214616	Cluster 4 [1]	-	Sha-like	AAC		resistant
This work	Ply-4	773AV	France	48.475311	-4.204431	Cluster 4 [1]	-	Sha-like	AAC		resistant
This work	Ldv-5	11AV	France	48.512204	-4.072008	Cluster 4 [1]	-	Sha-like	AAC		resistant
This work	Tre-1	781AV	France	43.988307	-3.479047	Cluster 4 [1]	-	Sha-like	AAC		resistant
This work	Bre-2	738AV	France	48.394562	-4.284425	Cluster 4 [1]	-	Sha-like	AAC		resistant
This work	Mil-1	766AV	France	48.36429	-4.371972	Cluster 4 [1]	-	Sha-like	AAC		resistant
This work	Iss-3	753AV	France	43.839727	4.071364	Cluster 4 [1]	-	Sha-like	AAC		resistant
This work	Conf-1	743AV	France	46.86917	4.184575	Cluster 4 [1]	-	Sha-like	AAC		resistant
This work	Eta2-1	750AV	France	47.215954	4.267659	Cluster 4 [1]	-	Sha-like	AAC		resistant
This work	Lou-18	761AV	France	43.630111	6.927452	Cluster 4 [1]	-	Sha-like	AAC		resistant
This work	Lou-17	760AV	France	43.630111	6.927452	Cluster 4 [1]	-	Sha-like	AAC		resistant
This work	Angit-1	653AV	Italy	38.763058	16.241603	Cluster 4 [1]	-	Sha-like	AAC		resistant
This work	Timpo-1	661AV	Italy	39.272932	16.267703	Cluster 4 [1]	-	Sha-like	AAC		resistant
This work	Apost-1	654AV	Italy	39.008476	16.467779	Cluster 4 [1]	-	Sha-like	AAC		resistant
This work	Mammo-2	659AV	Italy	38.378223	16.217421	Cluster 4 [1]	-	Sha-like	AAC		resistant
This work	Ciste-2	656AV	Italy	41.615583	12.868655	Cluster 4 [1]	-	Sha-like	AAC		resistant
This work	Ciste-1	655AV	Italy	41.615583	12.868655	Cluster 4 [1]	-	Sha-like	AAC		resistant
This work	Alca-2	633AV	Italy	37.51588	15.09304	Cluster 4 [1]	-	Sha-like	AAC		resistant
This work, [3] b	Stw-0	92AV	Russia	52.844585	36.923218	Cluster 4 [1]	-	Sha-like	AAC	1	resistant
This work	Petro-1	663AV	Serbia	44.3386043888	21.4603314456	Cluster 4 [1]	-	Sha-like	AAC		resistant
This work	Pro-0	445AV	Spain	43.25	-6.00	Cluster 4 [1]	-	Sha-like	AAC		resistant
This work	Ll-0	81AV	Spain	41.833323	2.89381	Cluster 4 [1]	-	Sha-like	AAC		resistant
This work	Pla-1	74AV	Spain	28.055037	-16.715455	Cluster 4 [1]	-	Sha-like	AAC		resistant
This work	Se-0	75AV	Spain	40.435764	-3.698502	Cluster 4 [1]	-	Sha-like	AAC		resistant
This work	Ts-3	516AV	Spain	41.725795	2.930889	Cluster 4 [1]	-	Sha-like	AAC		resistant
This work	Ts-1	443AV	Spain	41.7194	2.93056	Cluster 4 [1]	-	Sha-like	AAC		resistant
This work	Ts-2	79AV	Spain	41.723489	2.931919	Cluster 4 [1]	-	Sha-like	AAC		resistant
This work	Mer-6	695AV	Spain	38.9159105	-6.3376397	Cluster 4 [1]	-	Sha-like	AAC		resistant
This work	Cdm-0	692AV	Spain	39.7254775	-5.7440588	Cluster 4 [1]	-	Sha-like	AAC		resistant
This work	CIBC-17	399AV	United Kingdom	51.25	0.41	Cluster 4 [1]	-	Sha-like	AAC		resistant
This work	Sq-8	397AV	United Kingdom	51.25	0.41	Cluster 4 [1]	-	Sha-like	AAC		resistant
[4] b	DraIII-1	8285	Czech Republic	49.4112	16.2815	Eurasian [4]	-	Sha-like	AAC	1	resistant
[4] b	BARA-C-5	na	France	44.270842	2.427551	Eurasian [4]	-	Sha-like	AAC	1	resistant
[4] b	Iasi-1	9744	Romania	47.16	27.59	Eurasian [4]	-	Sha-like	AAC	1	resistant
[4] b	Bon-1	9336	Sweden	62.8794	18.4473	Eurasian [4]	-	Sha-like	AAC	1	resistant
[4] b	IP-Tri-0	9900	Spain	37.38	-6.01	Iberian non-relict [4]	-	Sha-like	AAC	1	resistant
[3] b	Ws-4	530AV	Belarus	53.92	27.57	nd	-	Sha-like	AAC	1	resistant
This work	Lago-1	657AV	Italy	39.177626	16.260138	Cluster 2 [1]	-	-	TAC		weak resistant
This work	Bozen-1b	670AV	Italy	46.5130333333	11.3310333333	Cluster 2 [1]	-	-	TAC		weak resistant
This work, [3] b	Bla-1	76AV	Spain	41.677605	2.792187	Cluster 4 [1]	-	-	TAC	1	weak resistant
[4] b	BANI-C-12	na	France	43.043644	0.234303	Eurasian [4]	-	-	TAC	1	weak resistant
This work	Buckhorn Pass	279AV	Canada	44.482937	-78.323708	Cluster 2 [1]	-	Col-like	TAC		weak resistant
This work	Di-0	98AV	France	47.330051	5.044041	Cluster 2 [1]	-	Col-like	TAC		weak resistant
This work	Altenb-2	668AV	Italy	46.37155	11.2375666667	Cluster 2 [1]	-	Col-like	TAC		weak resistant
This work	Ler-1	213AV	Poland	52.739327	15.235176	Cluster 2 [1]	-	Col-like	TAC		weak resistant
This work	La-0	296AV	Poland	52.742237	15.235863	Cluster 2 [1]	-	Col-like	TAC		weak resistant
This work	Santa Clara	281AV	USA	37.360143	-121.953793	Cluster 2 [1]	-	Col-like	TAC		weak resistant
This work	Jablo-1	645AV	Bulgaria	41.5880158078	25.1987951249	Cluster 3 [1]	-	Col-like	TAC		weak resistant
This work	Pu2-7	388AV	Croatia	42.38	18.07	Cluster 3 [1]	-	Col-like	TAC		weak resistant
This work	Sav-0	235AV	Czech Republic	50.086863	12.381974	Cluster 3 [1]	-	Col-like	TAC		weak resistant
This work	Je54	204AV	Czech Republic	50.101467	14.4207	Cluster 3 [1]	-	Col-like	TAC		weak resistant
This work	Ob-0	222AV	Germany	50.204445	8.576703	Cluster 3 [1]	-	Col-like	TAC		weak resistant
This work	Nie1-2	691AV	Germany	48.517928	8.802556	Cluster 3 [1]	-	Col-like	TAC		weak resistant
This work	Pt-0	39AV	Germany	53.47662	10.606427	Cluster 3 [1]	-	Col-like	TAC		weak resistant
This work	Kn-0	70AV	Lithuania	54.90279	23.894463	Cluster 3 [1]	-	Col-like	TAC		weak resistant
This work	Le-0	97AV	Netherlands	52.164309	4.490604	Cluster 3 [1]	-	Col-like	TAC		weak resistant
This work	S96	232AV	Netherlands	52.385365	4.891548	Cluster 3 [1]	-	Col-like	TAC		weak resistant
This work	Omo2-3	381AV	Sweden	56.12	15.18	Cluster 3 [1]	-	Col-like	TAC		weak resistant
This work	Zloc-1	602AV	Bulgaria	42.2194	24.17	Cluster 4 [1]	-	Col-like	TAC		weak resistant
This work	Jag-2	606AV	Croatia	46.0994	16.7992	Cluster 4 [1]	-	Col-like	TAC		weak resistant
This work	Roc-1	776AV	France	48.652304	-4.35987	Cluster 4 [1]	-	Col-like	TAC		weak resistant
This work	Lou-9	763AV	France	43.630111	6.927452	Cluster 4 [1]	-	Col-like	TAC		weak resistant
This work	Lou-2	762AV	France	43.630111	6.927452	Cluster 4 [1]	-	Col-like	TAC		weak resistant
This work	Lou-1	758AV	France	43.630111	6.927452	Cluster 4 [1]	-	Col-like	TAC		weak resistant
This work	Lou-10	759AV	France	43.630111	6.927452	Cluster 4 [1]	-	Col-like	TAC		weak resistant
This work	Mir-0	216AV	Italy	45.706317	13.718133	Cluster 4 [1]	-	Col-like	TAC		weak resistant
This work	Niigata	255AV	Japan	37.988803	139.02008	Cluster 4 [1]	-	Col-like	TAC		weak resistant
This work	Sf-1	78AV	Spain	41.782359	3.030481	Cluster 4 [1]	-	Col-like	TAC		weak resistant
This work	Ts-6	80AV	Spain	41.723489	2.931919	Cluster 4 [1]	-	Col-like	TAC		weak resistant
This work	Ts-5	444AV	Spain	41.7194	2.93056	Cluster 4 [1]	-	Col-like	TAC		weak resistant
[4] b	ANGE-B-2	na	France	43.91214	1.656855	Eurasian [4]	-	Col-like	TAC	1	weak resistant
[4] b	FERR-A-8	na	France	43.6577	2.4437	Eurasian [4]	-	Col-like	TAC	1	weak resistant
[4] b	Gel-1	7143	Netherlands	51.0167	5.86667	Eurasian [4]	-	Col-like	TAC	1	weak resistant
[4] b	Ler-0	7213	Poland	52.7325	15.2369	Eurasian [4]	-	Col-like	TAC	1	weak resistant
This work	Bozen-1a	669AV	Italy	46.5130333333	11.3310333333	Cluster 2 [1]	-	Mr-like	TAC		weak resistant
This work	Kon-1	568AV	Norway	60.163333	12.241017	Cluster 2 [1]	-	Mr-like	TAC		weak resistant
This work	Sk1-1	623AV	Norway	61.898967	8.253983	Cluster 2 [1]	-	Mr-like	TAC		weak resistant
This work	Vag-3	557AV	Norway	61.857833	8.943283	Cluster 2 [1]	-	Mr-like	TAC		weak resistant
This work	Sk-2	559AV	Norway	61.88845	8.31215	Cluster 2 [1]	-	Mr-like	TAC		weak resistant
This work	Had3-1	625AV	Norway	68.507617	14.89235	Cluster 2 [1]	-	Mr-like	TAC		weak resistant
This work	Ze-0	529AV	Switzerland	46.029055	7.74662	Cluster 2 [1]	-	Mr-like	TAC		weak resistant
This work	Stu-1	600AV	Bulgaria	41.5417	25.725	Cluster 3 [1]	-	Mr-like	TAC		weak resistant
This work	Lp2-6	391AV	Czech Republic	49.22	16.39	Cluster 3 [1]	-	Mr-like	TAC		weak resistant
This work	Sar-2	305AV	France	47.528862	-2.768955	Cluster 4 [1]	-	Mr-like	TAC		weak resistant
This work	Sar-1	304AV	France	47.528862	-2.768955	Cluster 4 [1]	-	Mr-like	TAC		weak resistant
This work	Castelfed-4a	672AV	Italy	46.3378	11.2928166667	Cluster 2 [1]	-	Mr-like	TAC & TAT		weak resistant
This work	Castelfed-4b	673AV	Italy	46.3378	11.2928166667	Cluster 2 [1]	-	Mr-like	TAC & TAT		weak resistant
This work	Pf-0	147AV	Germany	48.548393	9.110656	Cluster 3 [1]	-	Mr-like	TAC & TAT		weak resistant
[4] b	IP-Fel-2	9847	Spain	43.31	-5.7	Eurasian [4]	-	Mr-like	TAC & TAT	10	weak resistant
This work	Voeran-1	652AV	Italy	46.36	11.23	Cluster 2 [1]	-	Sha-like	TAC		weak resistant
This work	Pre-6	697AV	Spain	41.0503557	-3.5394893	Cluster 2 [1]	-	Sha-like	TAC		weak resistant
This work	Ty-0	241AV	United Kingdom	56.430008	-5.238948	Cluster 2 [1]	-	Sha-like	TAC		weak resistant
This work	Pi-0	40AV	Austria	47.117178	10.783496	Cluster 3 [1]	-	Sha-like	TAC		weak resistant
This work	In-0	44AV	Austria	47.267256	11.393394	Cluster 3 [1]	-	Sha-like	TAC		weak resistant
This work	Ang-0	99AV	Belgium	50.614465	5.599537	Cluster 3 [1]	-	Sha-like	TAC		weak resistant
This work	Ang-1	458AV	Belgium	50.617079	5.600224	Cluster 3 [1]	-	Sha-like	TAC		weak resistant
This work	An-1	96AV	Belgium	51.232086	4.398422	Cluster 3 [1]	-	Sha-like	TAC		weak resistant
This work	And-1	612AV	Belgium	50.85	4.28333	Cluster 3 [1]	-	Sha-like	TAC		weak resistant
This work	Zab-1	607AV	Croatia	45.9578	16.6136	Cluster 3 [1]	-	Sha-like	TAC		weak resistant
This work	Sap-0	234AV	Czech Republic	49.819889	14.397869	Cluster 3 [1]	-	Sha-like	TAC		weak resistant
This work	Ko-2	46AV	Denmark	55.679249	12.568932	Cluster 3 [1]	-	Sha-like	TAC		weak resistant
This work	Abil-2	609AV	Denmark	56.6752	9.5891	Cluster 3 [1]	-	Sha-like	TAC		weak resistant
This work	Sv-0	513AV	Denmark	55.652764	11.282516	Cluster 3 [1]	-	Sha-like	TAC		weak resistant
This work	Ko-4	485AV	Denmark	55.685443	12.568932	Cluster 3 [1]	-	Sha-like	TAC		weak resistant
This work, [3] b	Est-1	425AV	Estonia	58.3	25.3	Cluster 3 [1]	-	Sha-like	TAC	2	weak resistant
This work	Te-0	68AV	Finland	60.059383	23.298025	Cluster 3 [1]	-	Sha-like	TAC		weak resistant
This work	Fl-1	199AV	Finland	60.165563	24.858397	Cluster 3 [1]	-	Sha-like	TAC		weak resistant
This work	Na-1	164AV	France	47.225304	-1.557426	Cluster 3 [1]	-	Sha-like	TAC		weak resistant
This work	Hag-2	13AV	France	49.675771	-1.800928	Cluster 3 [1]	-	Sha-like	TAC		weak resistant
This work	Bui	22AV	France	48.361986	0.927801	Cluster 3 [1]	-	Sha-like	TAC		weak resistant
This work	Mar2-2	16AV	France	49.060079	3.225857	Cluster 3 [1]	-	Sha-like	TAC		weak resistant
This work	Rom-5	14AV	France	45.53793	4.858646	Cluster 3 [1]	-	Sha-like	TAC		weak resistant
This work	Par-9	10AV	France	46.646643	-0.248251	Cluster 3 [1]	-	Sha-like	TAC		weak resistant
This work	Enc2-1	746AV	France	50.577677	3.310218	Cluster 3 [1]	-	Sha-like	TAC		weak resistant
This work	Star-8	683AV	Germany	48.434522	8.816717	Cluster 3 [1]	-	Sha-like	TAC		weak resistant
This work	Dr-0	51AV	Germany	51.059782	13.735428	Cluster 3 [1]	-	Sha-like	TAC		weak resistant
This work	Ru-0	143AV	Germany	52.565165	13.405609	Cluster 3 [1]	-	Sha-like	TAC		weak resistant
This work	Je-0	45AV	Germany	50.930868	11.586342	Cluster 3 [1]	-	Sha-like	TAC		weak resistant
This work	Kl-2	107AV	Germany	50.94917	6.960983	Cluster 3 [1]	-	Sha-like	TAC		weak resistant
This work	Rd-0	142AV	Germany	50.774238	8.205539	Cluster 3 [1]	-	Sha-like	TAC		weak resistant
This work	Gd-1	38AV	Germany	53.558727	10.769291	Cluster 3 [1]	-	Sha-like	TAC		weak resistant
This work	Ga-2	475AV	Germany	52.552392	13.184738	Cluster 3 [1]	-	Sha-like	TAC		weak resistant
This work	Bsch-0	125AV	Germany	50.021103	8.666825	Cluster 3 [1]	-	Sha-like	TAC		weak resistant
This work	Da-0	126AV	Germany	49.880168	8.652306	Cluster 3 [1]	-	Sha-like	TAC		weak resistant
This work	Mz-0	432AV	Germany	50.3	8.3	Cluster 3 [1]	-	Sha-like	TAC		weak resistant
This work	Or-0	223AV	Germany	52.565165	13.405609	Cluster 3 [1]	-	Sha-like	TAC		weak resistant
This work	Mz-0	138AV	Germany	47.966842	7.828946	Cluster 3 [1]	-	Sha-like	TAC		weak resistant
This work	Enkheim-T	197AV	Germany	50.156517	8.753686	Cluster 3 [1]	-	Sha-like	TAC		weak resistant
This work	En-2	468AV	Germany	50.156682	8.753943	Cluster 3 [1]	-	Sha-like	TAC		weak resistant
This work	Ak-1	115AV	Germany	48.068977	7.625527	Cluster 3 [1]	-	Sha-like	TAC		weak resistant
This work	Sg-1	112AV	Germany	47.984826	7.797875	Cluster 3 [1]	-	Sha-like	TAC		weak resistant
This work	Sg-2	509AV	Germany	48.128587	8.332043	Cluster 3 [1]	-	Sha-like	TAC		weak resistant
This work	Uk-3	521AV	Germany	48.034513	7.761812	Cluster 3 [1]	-	Sha-like	TAC		weak resistant
This work	Uk-1	113AV	Germany	48.032906	7.761126	Cluster 3 [1]	-	Sha-like	TAC		weak resistant
This work	Fe-1	122AV	Germany	48.005222	7.85099	Cluster 3 [1]	-	Sha-like	TAC		weak resistant
This work	Nw-0	140AV	Germany	50.318356	8.408046	Cluster 3 [1]	-	Sha-like	TAC		weak resistant
This work	Tu-SB30-2	688AV	Germany	48.533442	9.058306	Cluster 3 [1]	-	Sha-like	TAC		weak resistant
This work	Ey1,5-2	689AV	Germany	48.434522	8.767808	Cluster 3 [1]	-	Sha-like	TAC		weak resistant
This work	Tu-V-12	687AV	Germany	48.523228	9.051978	Cluster 3 [1]	-	Sha-like	TAC		weak resistant
This work	Wu-0	246AV	Germany	49.801345	9.93084	Cluster 3 [1]	-	Sha-like	TAC		weak resistant
This work	Do-0	116AV	Germany	50.722943	8.237157	Cluster 3 [1]	-	Sha-like	TAC		weak resistant
This work	Ei-2	102AV	Germany	50.441458	6.650734	Cluster 3 [1]	-	Sha-like	TAC		weak resistant
This work	Li-3:3	488AV	Germany	50.375374	8.12223	Cluster 3 [1]	-	Sha-like	TAC		weak resistant
This work	Li-2	119AV	Germany	50.374662	8.121886	Cluster 3 [1]	-	Sha-like	TAC		weak resistant
This work	Ca-0	130AV	Germany	50.180479	8.516972	Cluster 3 [1]	-	Sha-like	TAC		weak resistant
This work	Bch-1	37AV	Germany	53.480363	10.616008	Cluster 3 [1]	-	Sha-like	TAC		weak resistant
This work	Fi-0	134AV	Germany	50.505053	8.025827	Cluster 3 [1]	-	Sha-like	TAC		weak resistant
This work	Is-0	114AV	Germany	50.477205	7.588778	Cluster 3 [1]	-	Sha-like	TAC		weak resistant
This work	Old-2	498AV	Germany	50.227145	8.626986	Cluster 3 [1]	-	Sha-like	TAC		weak resistant
This work	Old-1	121AV	Germany	53.144423	8.216972	Cluster 3 [1]	-	Sha-like	TAC		weak resistant
This work	Nd-1	220AV	Germany	50.470961	8.037	Cluster 3 [1]	-	Sha-like	TAC		weak resistant
This work	Nd-0	219AV	Germany	50.470961	8.037	Cluster 3 [1]	-	Sha-like	TAC		weak resistant
This work	Bch1-1	315AV	Germany	53.483408	10.618229	Cluster 3 [1]	-	Sha-like	TAC		weak resistant
This work	Ove-0	146AV	Germany	53.544956	9.905412	Cluster 3 [1]	-	Sha-like	TAC		weak resistant
This work	Hs-0	154AV	Germany	52.379917	9.737205	Cluster 3 [1]	-	Sha-like	TAC		weak resistant
This work	Wc-2	523AV	Germany	52.606832	10.078726	Cluster 3 [1]	-	Sha-like	TAC		weak resistant
This work	Go-2	33AV	Germany	51.536214	9.92878	Cluster 3 [1]	-	Sha-like	TAC		weak resistant
This work	Aa-0	32AV	Germany	50.917066	9.570708	Cluster 3 [1]	-	Sha-like	TAC		weak resistant
This work	Fi-1	471AV	Germany	50.505927	8.025827	Cluster 3 [1]	-	Sha-like	TAC		weak resistant
This work	Hl-2	479AV	Germany	52.14346	9.377761	Cluster 3 [1]	-	Sha-like	TAC		weak resistant
This work	Go-0	34AV	Germany	51.536214	9.92878	Cluster 3 [1]	-	Sha-like	TAC		weak resistant
This work	Hl-3	480AV	Germany	52.14346	9.377761	Cluster 3 [1]	-	Sha-like	TAC		weak resistant
This work	Wt-4	156AV	Germany	52.660267	9.836769	Cluster 3 [1]	-	Sha-like	TAC		weak resistant
This work	Wt-3	155AV	Germany	52.660267	9.836769	Cluster 3 [1]	-	Sha-like	TAC		weak resistant
This work	Hn0-1	318AV	Germany	51.333496	8.266706	Cluster 3 [1]	-	Sha-like	TAC		weak resistant
This work	Hn-0	145AV	Germany	51.338183	8.266811	Cluster 3 [1]	-	Sha-like	TAC		weak resistant
This work	Kl-0	106AV	Germany	50.94917	6.960983	Cluster 3 [1]	-	Sha-like	TAC		weak resistant
This work	Mnz-0	129AV	Germany	50.001252	8.266411	Cluster 3 [1]	-	Sha-like	TAC		weak resistant
This work	Ma-0	137AV	Germany	50.819538	8.77494	Cluster 3 [1]	-	Sha-like	TAC		weak resistant
This work	Got-22	405AV	Germany	51.32	9.55	Cluster 3 [1]	-	Sha-like	TAC		weak resistant
This work	Got-7	404AV	Germany	51.32	9.55	Cluster 3 [1]	-	Sha-like	TAC		weak resistant
This work	Tu-1	519AV	Italy	45.083363	7.686882	Cluster 3 [1]	-	Sha-like	TAC		weak resistant
This work	Mt-0	94AV	Libya	32.607683	22.765961	Cluster 3 [1]	-	Sha-like	TAC		weak resistant
This work	JIC240	700AV	nd	NA	NA	Cluster 3 [1]	-	Sha-like	TAC		weak resistant
This work	Js-0	298AV	nd	NA	NA	Cluster 3 [1]	-	Sha-like	TAC		weak resistant
This work	Lovel-1	610AV	nd	NA	NA	Cluster 3 [1]	-	Sha-like	TAC		weak resistant
This work	M7323S	179AV	nd	NA	NA	Cluster 3 [1]	-	Sha-like	TAC		weak resistant
This work	Hi-0	202AV	Netherlands	52.232131	5.173759	Cluster 3 [1]	-	Sha-like	TAC		weak resistant
This work	Nok-3	439AV	Netherlands	52.24	4.45	Cluster 3 [1]	-	Sha-like	TAC		weak resistant
This work, [3] b	Nok-1	95AV	Netherlands	52.238439	4.448662	Cluster 3 [1]	-	Sha-like	TAC	1	weak resistant
This work	Nok-0	492AV	Netherlands	52.244325	4.450035	Cluster 3 [1]	-	Sha-like	TAC		weak resistant
This work	Nok-2	493AV	Netherlands	52.244325	4.450035	Cluster 3 [1]	-	Sha-like	TAC		weak resistant
This work	Edi-0	453AV	Scotland	55.9494	-3.16028	Cluster 3 [1]	-	Sha-like	TAC		weak resistant
This work	Leo-1	694AV	Spain	41.7958501	-3.1146602	Cluster 3 [1]	-	Sha-like	TAC		weak resistant
This work	Puent-4	591AV	Spain	42.7489	-3.00	Cluster 3 [1]	-	Sha-like	TAC		weak resistant
This work	Cad-0	552AV	Spain	40.379662	-5.741844	Cluster 3 [1]	-	Sha-like	TAC		weak resistant
This work	Vie-0	699AV	Spain	42.6266003	0.7625896	Cluster 3 [1]	-	Sha-like	TAC		weak resistant
This work	Alc-0	178AV	Spain	40.487771	-3.363247	Cluster 3 [1]	-	Sha-like	TAC		weak resistant
This work, [3] b	St-0	62AV	Sweden	59.340403	18.062668	Cluster 3 [1]	-	Sha-like	TAC	1	weak resistant
This work	Ull2-3	383AV	Sweden	56.09	13.46	Cluster 3 [1]	-	Sha-like	TAC		weak resistant
This work	Ull2-5	382AV	Sweden	56.09	13.46	Cluster 3 [1]	-	Sha-like	TAC		weak resistant
This work	Omo2-1	380AV	Sweden	56.12	15.18	Cluster 3 [1]	-	Sha-like	TAC		weak resistant
This work	Bs-5	463AV	Switzerland	47.564782	7.581882	Cluster 3 [1]	-	Sha-like	TAC		weak resistant
This work	Wei-1	243AV	Switzerland	47.422083	8.434381	Cluster 3 [1]	-	Sha-like	TAC		weak resistant
This work	Wei-0	418AV	Switzerland	47.25	8.26	Cluster 3 [1]	-	Sha-like	TAC		weak resistant
This work	Bs-1	110AV	Switzerland	47.562697	7.580166	Cluster 3 [1]	-	Sha-like	TAC		weak resistant
This work	Lc-0	171AV	United Kingdom	57.338604	-4.423599	Cluster 3 [1]	-	Sha-like	TAC		weak resistant
This work	Ba-1	275AV	United Kingdom	54.602615	-5.98163	Cluster 3 [1]	-	Sha-like	TAC		weak resistant
This work	Kil-0	295AV	United Kingdom	56.043679	-4.368196	Cluster 3 [1]	-	Sha-like	TAC		weak resistant
This work	Su-0	168AV	United Kingdom	53.66116	-3.010483	Cluster 3 [1]	-	Sha-like	TAC		weak resistant
This work	For-1	473AV	United Kingdom	52.487305	-1.160864	Cluster 3 [1]	-	Sha-like	TAC		weak resistant
This work	Istisu-1	586AV	Azerbaijan	38.9786	48.5594	Cluster 4 [1]	-	Sha-like	TAC		weak resistant
This work	Xan-1	582AV	Azerbaijan	38.6536	48.7992	Cluster 4 [1]	-	Sha-like	TAC		weak resistant
This work	Lerik2-1	584AV	Azerbaijan	38.7833	48.5517	Cluster 4 [1]	-	Sha-like	TAC		weak resistant
This work	Vorst-1	611AV	Belgium	50.8083	4.325	Cluster 4 [1]	-	Sha-like	TAC		weak resistant
This work	Meise-1	614AV	Belgium	50.9167	4.31667	Cluster 4 [1]	-	Sha-like	TAC		weak resistant
This work	Pirin-10	603AV	Bulgaria	41.5956	23.5483	Cluster 4 [1]	-	Sha-like	TAC		weak resistant
This work	Lecho-1	644AV	Bulgaria	41.4280411508	23.4992621653	Cluster 4 [1]	-	Sha-like	TAC		weak resistant
This work, [3] b	Ri-0	160AV	Canada	49.17928	-123.134995	Cluster 4 [1]	-	Sha-like	TAC	1	weak resistant
This work	Pog-0	159AV	Canada	49.269664	-123.198338	Cluster 4 [1]	-	Sha-like	TAC		weak resistant
This work	Van-0	161AV	Canada	49.265855	-123.254642	Cluster 4 [1]	-	Sha-like	TAC		weak resistant
This work	Es-0	73AV	Finland	60.219764	24.652862	Cluster 4 [1]	-	Sha-like	TAC		weak resistant
This work	Lac-7	19AV	France	49.200371	3.204345	Cluster 4 [1]	-	Sha-like	TAC		weak resistant
This work	Gy-0	65AV	France	48.77475	2.084824	Cluster 4 [1]	-	Sha-like	TAC		weak resistant
This work	Geo-1	575AV	France	48.865754	2.35302	Cluster 4 [1]	-	Sha-like	TAC		weak resistant
This work	Ren-11	407AV	France	48.5	-1.41	Cluster 4 [1]	-	Sha-like	TAC		weak resistant
This work	Cla-7	7AV	France	48.800227	2.262468	Cluster 4 [1]	-	Sha-like	TAC		weak resistant
This work	Sgd-2	307AV	France	45.602003	-0.987099	Cluster 4 [1]	-	Sha-like	TAC		weak resistant
This work	Sgd-1	306AV	France	45.602003	-0.987099	Cluster 4 [1]	-	Sha-like	TAC		weak resistant
This work	Sgd-3	308AV	France	45.602003	-0.987099	Cluster 4 [1]	-	Sha-like	TAC		weak resistant
This work	Vou-6	9AV	France	46.553501	-0.237637	Cluster 4 [1]	-	Sha-like	TAC		weak resistant
This work	Mol-3	769AV	France	46.686896	4.086986	Cluster 4 [1]	-	Sha-like	TAC		weak resistant
This work	Mol-7	2AV	France	46.912083	4.100447	Cluster 4 [1]	-	Sha-like	TAC		weak resistant
This work	Fet-10	17AV	France	46.443216	5.60008	Cluster 4 [1]	-	Sha-like	TAC		weak resistant
This work, [3] b	Pyl-1	8AV	France	47.194192	4.039306	Cluster 4 [1]	-	Sha-like	TAC	1	weak resistant
This work	Fer-5	6AV	France	47.149381	4.017334	Cluster 4 [1]	-	Sha-like	TAC		weak resistant
This work	All1-4	4AV	France	45.223717	1.392117	Cluster 4 [1]	-	Sha-like	TAC		weak resistant
This work	Ag-0	64AV	France	45.096622	1.937313	Cluster 4 [1]	-	Sha-like	TAC		weak resistant
This work	Ra-0	428AV	France	46.00	3.3	Cluster 4 [1]	-	Sha-like	TAC		weak resistant
This work	Pon	30AV	France	45.744006	4.723077	Cluster 4 [1]	-	Sha-like	TAC		weak resistant
This work	Arg-4	3AV	France	46.945389	4.048802	Cluster 4 [1]	-	Sha-like	TAC		weak resistant
This work	Cro-2	1AV	France	46.933221	4.130116	Cluster 4 [1]	-	Sha-like	TAC		weak resistant
This work	Mar1-4	15AV	France	49.060079	3.225857	Cluster 4 [1]	-	Sha-like	TAC		weak resistant
This work	Bea-1	326AV	France	47.7833	1.6333	Cluster 4 [1]	-	Sha-like	TAC		weak resistant
This work	Cos-2	325AV	France	46.4667	2.8333	Cluster 4 [1]	-	Sha-like	TAC		weak resistant
This work	Cos-1	324AV	France	46.4667	2.8333	Cluster 4 [1]	-	Sha-like	TAC		weak resistant
This work	Plo-1	772AV	France	48.459775	-4.139028	Cluster 4 [1]	-	Sha-like	TAC		weak resistant
This work	Forl-5	751AV	France	48.471442	-4.55874	Cluster 4 [1]	-	Sha-like	TAC		weak resistant
This work	Dam2	27AV	France	48.705723	1.985922	Cluster 4 [1]	-	Sha-like	TAC		weak resistant
This work	Catt-1	741AV	France	50.754595	3.491578	Cluster 4 [1]	-	Sha-like	TAC		weak resistant
This work	Bri-2	739AV	France	50.784288	2.668376	Cluster 4 [1]	-	Sha-like	TAC		weak resistant
This work	Lie-2	757AV	France	47.356909	3.937125	Cluster 4 [1]	-	Sha-like	TAC		weak resistant
This work	Tro-0	576AV	France	49.461519	0.576324	Cluster 4 [1]	-	Sha-like	TAC		weak resistant
This work	Aba-1	734AV	France	48.616456	-4.419007	Cluster 4 [1]	-	Sha-like	TAC		weak resistant
This work	Bau-1	736AV	France	50.433947	3.32953	Cluster 4 [1]	-	Sha-like	TAC		weak resistant
This work	Dir-2	744AV	France	48.426979	-4.307685	Cluster 4 [1]	-	Sha-like	TAC		weak resistant
This work	Rum-1	777AV	France	48.632398	-4.084096	Cluster 4 [1]	-	Sha-like	TAC		weak resistant
This work	Lecq-1	756AV	France	43.95563	4.258819	Cluster 4 [1]	-	Sha-like	TAC		weak resistant
This work	Esp1-2	747AV	France	50.577677	3.310218	Cluster 4 [1]	-	Sha-like	TAC		weak resistant
This work	Cats-2	740AV	France	50.783148	2.665801	Cluster 4 [1]	-	Sha-like	TAC		weak resistant
This work	Pch-6	771AV	France	43.912116	4.005103	Cluster 4 [1]	-	Sha-like	TAC		weak resistant
This work	Bez-1	737AV	France	43.83948	3.700061	Cluster 4 [1]	-	Sha-like	TAC		weak resistant
This work	Arr-2	735AV	France	43.977746	3.531489	Cluster 4 [1]	-	Sha-like	TAC		weak resistant
This work	Mou1-1	767AV	France	43.964959	4.232554	Cluster 4 [1]	-	Sha-like	TAC		weak resistant
This work	Sal-1	778AV	France	43.565467	3.824	Cluster 4 [1]	-	Sha-like	TAC		weak resistant
This work	Qui-2	774AV	France	43.795385	4.075742	Cluster 4 [1]	-	Sha-like	TAC		weak resistant
This work	Mar4a-1	765AV	France	46.914686	4.108186	Cluster 4 [1]	-	Sha-like	TAC		weak resistant
This work	Mar3-1	764AV	France	47.357374	3.934121	Cluster 4 [1]	-	Sha-like	TAC		weak resistant
This work	Eta1-1	749AV	France	47.215954	4.267659	Cluster 4 [1]	-	Sha-like	TAC		weak resistant
This work	Touj-2	780AV	France	46.651616	4.113765	Cluster 4 [1]	-	Sha-like	TAC		weak resistant
This work	Rad-1	775AV	France	46.653678	4.105783	Cluster 4 [1]	-	Sha-like	TAC		weak resistant
This work	Cir-5	742AV	France	46.605464	4.298902	Cluster 4 [1]	-	Sha-like	TAC		weak resistant
This work	Tu-Scha-9	685AV	Germany	48.534439	9.050333	Cluster 4 [1]	-	Sha-like	TAC		weak resistant
This work	Tu-Wa1-2	686AV	Germany	48.534186	9.034517	Cluster 4 [1]	-	Sha-like	TAC		weak resistant
This work	Hh-0	276AV	Germany	54.418595	9.886909	Cluster 4 [1]	-	Sha-like	TAC		weak resistant
This work	Li-6	490AV	Germany	50.375374	8.12223	Cluster 4 [1]	-	Sha-like	TAC		weak resistant
This work, [3] b	Valsi-1	681AV	Italy	40.176315	16.453282	Cluster 4 [1]	-	Sha-like	TAC	1	weak resistant
This work	Moran-1	660AV	Italy	39.831459	16.172643	Cluster 4 [1]	-	Sha-like	TAC		weak resistant
This work	Galdo-1	679AV	Italy	40.571137	15.321523	Cluster 4 [1]	-	Sha-like	TAC		weak resistant
This work	Monte-1	680AV	Italy	40.280291	15.654955	Cluster 4 [1]	-	Sha-like	TAC		weak resistant
This work	Loh-0	214AV	nd	NA	NA	Cluster 4 [1]	-	Sha-like	TAC		weak resistant
This work, [3] b	Co-4	174AV	Portugal	40.230581	-8.430862	Cluster 4 [1]	-	Sha-like	TAC	1	weak resistant
This work	C24	183AV	Portugal	40.235823	-8.422623	Cluster 4 [1]	-	Sha-like	TAC		weak resistant
This work	Co-1	173AV	Portugal	40.230581	-8.430862	Cluster 4 [1]	-	Sha-like	TAC		weak resistant
This work	Ullapool-1	616AV	Scotland	57.9	-5.00	Cluster 4 [1]	-	Sha-like	TAC		weak resistant
This work, [3] b	Edi-0	83AV	Scotland	55.955466	-3.18821	Cluster 4 [1]	-	Sha-like	TAC	2	weak resistant
This work	Gol-1	617AV	Scotland	57.9672	-3.00	Cluster 4 [1]	-	Sha-like	TAC		weak resistant
This work	Edinburgh-1	615AV	Scotland	55.9681	-3.00	Cluster 4 [1]	-	Sha-like	TAC		weak resistant
This work	Del-1	604AV	Serbia	44.9444	21.1828	Cluster 4 [1]	-	Sha-like	TAC		weak resistant
This work	Qui-0	698AV	Spain	42.69179	-6.9301102	Cluster 4 [1]	-	Sha-like	TAC		weak resistant
This work	Ts-7	518AV	Spain	41.725795	2.930889	Cluster 4 [1]	-	Sha-like	TAC		weak resistant
This work	Bla-10	459AV	Spain	41.680938	2.792873	Cluster 4 [1]	-	Sha-like	TAC		weak resistant
This work	Pla-0	501AV	Spain	28.056098	-16.715198	Cluster 4 [1]	-	Sha-like	TAC		weak resistant
This work	Bla-2	77AV	Spain	41.677605	2.792187	Cluster 4 [1]	-	Sha-like	TAC		weak resistant
This work, [3] b	Ge-0	101AV	Switzerland	46.205652	6.139441	Cluster 4 [1]	-	Sha-like	TAC	1	weak resistant
This work	Ge-2	477AV	Switzerland	46.206009	6.140299	Cluster 4 [1]	-	Sha-like	TAC		weak resistant
This work	Ksk-1	211AV	United Kingdom	54.601734	-3.136282	Cluster 4 [1]	-	Sha-like	TAC		weak resistant
This work	Hr-5	392AV	United Kingdom	51.25	0.41	Cluster 4 [1]	-	Sha-like	TAC		weak resistant
This work	Wha2	24AV	United Kingdom	53.233845	-4.178638	Cluster 4 [1]	-	Sha-like	TAC		weak resistant
This work	Wha1-1	314AV	United Kingdom	53.306591	-4.16565	Cluster 4 [1]	-	Sha-like	TAC		weak resistant
This work	Wha1	23AV	United Kingdom	53.233845	-4.178638	Cluster 4 [1]	-	Sha-like	TAC		weak resistant
This work	NFA-8	394AV	United Kingdom	51.25	0.41	Cluster 4 [1]	-	Sha-like	TAC		weak resistant
This work	Hr-10	393AV	United Kingdom	51.25	0.41	Cluster 4 [1]	-	Sha-like	TAC		weak resistant
This work	CIBC-5	398AV	United Kingdom	51.25	0.41	Cluster 4 [1]	-	Sha-like	TAC		weak resistant
This work	Sq-1	396AV	United Kingdom	51.25	0.41	Cluster 4 [1]	-	Sha-like	TAC		weak resistant
This work	Pna-17	366AV	USA	42.0945	-86.3253	Cluster 4 [1]	-	Sha-like	TAC		weak resistant
This work, [3] b	Yo-0	250AV	USA	37.746191	-119.576082	Cluster 4 [1]	-	Sha-like	TAC	1	weak resistant
This work	Tol-0	176AV	USA	41.674604	-83.554573	Cluster 4 [1]	-	Sha-like	TAC		weak resistant
This work	Mv-0	217AV	USA	41.455805	-70.603652	Cluster 4 [1]	-	Sha-like	TAC		weak resistant
This work	Gre-0	200AV	USA	43.179683	-85.253077	Cluster 4 [1]	-	Sha-like	TAC		weak resistant
This work, [3] b	Tul-0	240AV	USA	43.272162	-85.256495	Cluster 4 [1]	-	Sha-like	TAC	1	weak resistant
This work	Ken	283AV	USA	41.77062	-72.686291	Cluster 4 [1]	-	Sha-like	TAC		weak resistant
This work, [3] b	RRS-10	361AV	USA	41.5609	-86.4251	Cluster 4 [1]	-	Sha-like	TAC	1	weak resistant
This work	Knox-10	362AV	USA	41.2816	-86.621	Cluster 4 [1]	-	Sha-like	TAC		weak resistant
This work	Pna-10	367AV	USA	42.0945	-86.3253	Cluster 4 [1]	-	Sha-like	TAC		weak resistant
This work	Rmx-A02	364AV	USA	42.036	-86.511	Cluster 4 [1]	-	Sha-like	TAC		weak resistant
This work	Kin-0	209AV	USA	43.585166	-92.04712	Cluster 4 [1]	-	Sha-like	TAC		weak resistant
This work	Knox-18	363AV	USA	41.2816	-86.621	Cluster 4 [1]	-	Sha-like	TAC		weak resistant
This work	Rmx-A180	365AV	USA	42.036	-86.511	Cluster 4 [1]	-	Sha-like	TAC		weak resistant
[4] b	ANGE-B-10	na	France	43.9121	1.6569	Eurasian [4]	-	Sha-like	TAC	1	weak resistant
[4] b	AUZE-A-5	na	France	43.527792	1.491628	Eurasian [4]	-	Sha-like	TAC	1	weak resistant
[4] b	BARA-C-3	na	France	44.270842	2.427551	Eurasian [4]	-	Sha-like	TAC	1	weak resistant
[4] b	BELC-C-10	na	France	44.389212	2.336636	Eurasian [4]	-	Sha-like	TAC	1	weak resistant
[4] b	BELC-C-12	na	France	44.389212	2.336636	Eurasian [4]	-	Sha-like	TAC	1	weak resistant
[4] b	BROU-A-10	na	France	43.999349	2.621684	Eurasian [4]	-	Sha-like	TAC	1	weak resistant
[4] b	FERR-A-12	na	France	43.657743	2.44371	Eurasian [4]	-	Sha-like	TAC	1	weak resistant
[4] b	LACR-C-14	na	France	43.000155	1.075624	Eurasian [4]	-	Sha-like	TAC	1	weak resistant
[4] b	MERE-A-13	na	France	42.656618	1.836221	Eurasian [4]	-	Sha-like	TAC	1	weak resistant
[4] b	MONTM-B-16	na	France	42.861218	0.596869	Eurasian [4]	-	Sha-like	TAC	1	weak resistant
[4] b	MONTM-B-7	na	France	42.861218	0.596869	Eurasian [4]	-	Sha-like	TAC	1	weak resistant
[4] b	PREI-A-14	na	France	43.717856	0.623298	Eurasian [4]	-	Sha-like	TAC	1	weak resistant
[4] b	SALE-A-10	na	France	43.024966	0.965965	Eurasian [4]	-	Sha-like	TAC	1	weak resistant
[4] b	SALE-A-17	na	France	43.024966	0.965965	Eurasian [4]	-	Sha-like	TAC	1	weak resistant
[4] b	BANI-C-1	na	France	43.043644	0.234303	Eurasian [4]	-	Sha-like	TAC	2	weak resistant
[4] b	Ey15-2	9994	Germany	48.434522	8.767808	Eurasian [4]	-	Sha-like	TAC	2	weak resistant
[4] b	Ru-2	9806	Germany	48.56	9.16	Eurasian [4]	-	Sha-like	TAC	2	weak resistant
[4] b	IP-Hum-4	na	Spain	42.227184	-3.688887	Eurasian [4]	-	Sha-like	TAC	1	weak resistant
[4] b	IP-Piq-0	9883	Spain	42.1	-2.56	Eurasian [4]	-	Sha-like	TAC	1	weak resistant
[4] b	T850	6137	Sweden	55.9419	13.5603	Eurasian [4]	-	Sha-like	TAC	2	weak resistant
[4] b	HR-10	6923	United Kingdom	51.4083	-0.6383	Eurasian [4]	-	Sha-like	TAC	1	weak resistant
[4] b	Kew-1	na	United Kingdom	51.4819	-0.2887	Eurasian [4]	-	Sha-like	TAC	1	weak resistant
[4] b	IP-Bus-0	9830	Spain	36.97	-3.28	Iberian non-relict [4]	-	Sha-like	TAC	1	weak resistant
[4] b	IP-Evs-0	9845	Spain	40.479175	-3.959696	Iberian non-relict [4]	-	Sha-like	TAC	1	weak resistant
[4] b	IP-Evs-12	na	Spain	40.479175	-3.959696	Iberian non-relict [4]	-	Sha-like	TAC	1	weak resistant
[4] b	IP-Ini-0	9852	Spain	40.46	-3.75	Iberian non-relict [4]	-	Sha-like	TAC	1	weak resistant
[4] b	IP-Med-3	na	Spain	42.455239	-6.765742	Iberian non-relict [4]	-	Sha-like	TAC	1	weak resistant
[4] b	IP-Mos-5	na	Spain	40.040579	-7.110302	Iberian non-relict [4]	-	Sha-like	TAC	1	weak resistant
[4] b	IP-Met-6	na	Spain	40.261667	-4.154601	Iberian non-relict [4]	-	Sha-like	TAC	2	weak resistant
[3] b	Ice-1	NA	Iceland	64.92	-18.48	nd	-	Sha-like	TAC	1	weak resistant
This work	Cit-0	274AV	France	43.381921	2.540531	Cluster 3 [1]	-	Sha-like	TAC & TAT		weak resistant
This work	Ob-2	497AV	Germany	50.210999	8.574286	Cluster 3 [1]	-	Sha-like	TAC & TAT		weak resistant
This work	Kb-0	136AV	Germany	50.180479	8.516972	Cluster 3 [1]	-	Sha-like	TAC & TAT		weak resistant
This work	Kl-5	483AV	Germany	50.963011	6.958237	Cluster 3 [1]	-	Sha-like	TAC & TAT		weak resistant
This work	Fr-5	474AV	Germany	50.087399	8.638072	Cluster 3 [1]	-	Sha-like	TAC & TAT		weak resistant
This work	RRS-7	360AV	USA	41.5609	-86.4251	Cluster 3 [1]	-	Sha-like	TAC & TAT		weak resistant
This work	Sn(5)-1	237AV	Czech Republic	48.29602	19.847803	Cluster 3 [1]	-	Sha-like	TAC & TTT		weak resistant
This work	Bn-0	278AV	United Kingdom	51.520109	-0.126572	Cluster 4 [1]	-	Sha-like	TAC & TTT		weak resistant
This work	Dobra-1	665AV	Serbia	44.8372833333	20.1566333333	Cluster 4 [1]	-	Sha-like	TAC & TTT		weak resistant
This work	Kas-2	555AV	India	34.318941	76.85852	Cluster 1 [1]	-	-	TTT		sensitive
This work	Cvi-2	301AV	Cape Verde Islands	15.075306	-23.600464	Cluster 2 [1]	-	-	TTT		sensitive
[2, 3, 4] b	Cvi-0	166AV	Cape Verde Islands	15.064698	-23.7323	Cluster 2 [1]/Non-Iberian relict [4]	-	-	TTT	1	sensitive
This work	Cvi-3	302AV	Cape Verde Islands	15.075306	-23.600464	Cluster 2 [1]	-	-	TTT		sensitive
This work	Cvi-4	303AV	Cape Verde Islands	15.075306	-23.600464	Cluster 2 [1]	-	-	TTT		sensitive
This work	Yamagata	259AV	Japan	38.476384	140.360412	Cluster 2 [1]	-	-	TTT		sensitive
This work	Tokushima	258AV	Japan	34.085251	134.554253	Cluster 2 [1]	-	-	TTT		sensitive
This work	Sakata	257AV	Japan	38.942641	139.831009	Cluster 2 [1]	-	-	TTT		sensitive
This work, [3] b	Hiroshima	254AV	Japan	34.513686	133.361435	Cluster 2 [1]	-	-	TTT	1	sensitive
This work, [3] b	Ishikawa	253AV	Japan	36.655282	136.645489	Cluster 2 [1]	-	-	TTT	1	sensitive
This work, [3] b	Are-1	635AV	Portugal	32.7357	-16.92835	Cluster 2 [1]	-	-	TTT	1	sensitive
This work	Are-0	634AV	Portugal	32.7357	-16.92835	Cluster 2 [1]	-	-	TTT		sensitive
This work	Are-1a	662AV	Portugal	32.7357	-16.92835	Cluster 2 [1]	-	-	TTT		sensitive
[2, 3] b	Are-10	641AV	Portugal	32.7357	-16.92835	Cluster 2 [1]	-	-	TTT	1	sensitive
This work	Are-7	638AV	Portugal	32.7357	-16.92835	Cluster 2 [1]	-	-	TTT		sensitive
This work, [3] b	Are-2	636AV	Portugal	32.7357	-16.92835	Cluster 2 [1]	-	-	TTT	1	sensitive
This work	Are-9	640AV	Portugal	32.7357	-16.92835	Cluster 2 [1]	-	-	TTT		sensitive
This work	Are-11	642AV	Portugal	32.7357	-16.92835	Cluster 2 [1]	-	-	TTT		sensitive
This work, [3] b	Are-6	637AV	Portugal	32.7357	-16.92835	Cluster 2 [1]	-	-	TTT	1	sensitive
[4] b	IP-Mos-9	na	Spain	40.040579	-7.110302	Iberian relict [4]	-	-	TTT	1	sensitive
[4] b	IP-Hom-0	na	Spain	40.816799	-1.68601	Iberian relict [4]	-	-	TTT	1	sensitive
[4] b	Rabacal-1	22005	Portugal	32.7536	-17.1297	Non-Iberian relict [4]	-	-	TTT	1	sensitive
[3] b	Rab-R1	NA	Portugal	32.754	-17.13	nd	-	-	TTT	1	sensitive
This work	N9	284AV	Russia	61.996134	34.620209	Cluster 1 [1]	-	Col-like	TTT		sensitive
This work	N11	285AV	Russia	55.794025	37.611237	Cluster 1 [1]	-	Col-like	TTT		sensitive
This work	N15	268AV	Russia	62.215203	34.264927	Cluster 1 [1]	-	Col-like	TTT		sensitive
This work, [3] b	N13	266AV	Russia	62.129781	34.015675	Cluster 1 [1]	-	Col-like	TTT	2	sensitive
This work	N12	286AV	Russia	55.794025	37.611237	Cluster 1 [1]	-	Col-like	TTT		sensitive
This work	N10	265AV	Russia	54.7073	20.564125	Cluster 1 [1]	-	Col-like	TTT		sensitive
This work	N18	288AV	Russia	55.794025	37.611237	Cluster 1 [1]	-	Col-like	TTT		sensitive
This work	N1	289AV	Russia	61.290079	35.518398	Cluster 1 [1]	-	Col-like	TTT		sensitive
This work	N14	267AV	Russia	61.795945	34.370613	Cluster 1 [1]	-	Col-like	TTT		sensitive
This work	Pan	353AV	Russia	53.8166	80.3	Cluster 1 [1]	-	Col-like	TTT		sensitive
This work	Bas-3	349AV	Russia	51.8333	79.4666	Cluster 1 [1]	-	Col-like	TTT		sensitive
This work	Bas-1	347AV	Russia	51.8333	79.4666	Cluster 1 [1]	-	Col-like	TTT		sensitive
[3] b	Taz-0	N799913	Morocco	34.09166	-4.10258	nd	-	Col-like	TTT	1	sensitive
This work	Mitterberg-1	671AV	Italy	46.3645833333	11.2835333333	Cluster 2 [1]	-	Mr-like	TTT		sensitive
This work	Sue-0	512AV	Spain	37.183652	-3.59705	Cluster 2 [1]	-	Mr-like	TTT		sensitive
This work	Rovero-1	674AV	Italy	46.2542666667	11.167	Cluster 3 [1]	-	Mr-like	TTT		sensitive
This work	Yeg-1	590AV	Armenia	39.8692	45.3622	Cluster 1 [1]	-	Sha-like	TTT		sensitive
This work, [3] b	Geg-14	589AV	Armenia	40.1408	44.8203	Cluster 1 [1]	-	Sha-like	TTT	1	sensitive
This work, [3] b	Altai-5	548AV	China	47.756944	88.3975	Cluster 1 [1]	-	Sha-like	TTT	1	sensitive
This work	Altai-2	547AV	China	47.756944	88.3975	Cluster 1 [1]	-	Sha-like	TTT		sensitive
This work	Keu-1	754AV	Finland	62.258333	24.708333	Cluster 1 [1]	-	Sha-like	TTT		sensitive
This work	Fl-3	472AV	Finland	60.184755	24.937363	Cluster 1 [1]	-	Sha-like	TTT		sensitive
This work	Kz-1	402AV	Kazakhstan	49.5	73.1	Cluster 1 [1]	-	Sha-like	TTT		sensitive
This work, [3] b	Kz-9	403AV	Kazakhstan	49.5	73.1	Cluster 1 [1]	-	Sha-like	TTT	1	sensitive
This work	9481B	261AV	Kazakhstan	38.587464	68.787689	Cluster 1 [1]	-	Sha-like	TTT		sensitive
This work	Dja-5	535AV	Kyrgyzstan	42.589767	73.629717	Cluster 1 [1]	-	Sha-like	TTT		sensitive
This work	Dja-1	534AV	Kyrgyzstan	42.589767	73.629717	Cluster 1 [1]	-	Sha-like	TTT		sensitive
This work	Westkar-4	710AV	Kyrgyzstan	42.256217	74.161233	Cluster 1 [1]	-	Sha-like	TTT		sensitive
This work	Zal-3	537AV	Kyrgyzstan	42.7964	76.3496	Cluster 1 [1]	-	Sha-like	TTT		sensitive
This work, [3] b	Zal-1	536AV	Kyrgyzstan	42.7964	76.3496	Cluster 1 [1]	-	Sha-like	TTT	1	sensitive
This work, [3] b	Kyr-1	538AV	Kyrgyzstan	40.051111	72.600833	Cluster 1 [1]	-	Sha-like	TTT	1	sensitive
This work	WestKar-3	709AV	Kyrgyzstan	42.256217	74.161233	Cluster 1 [1]	-	Sha-like	TTT		sensitive
This work	WestKar-1	708AV	Kyrgyzstan	42.256217	74.161233	Cluster 1 [1]	-	Sha-like	TTT		sensitive
This work, [3] b	Kar-1	531AV	Kyrgyzstan	42.3002	74.3691	Cluster 1 [1]	-	Sha-like	TTT	1	sensitive
This work, [3] b	Sus-1	533AV	Kyrgyzstan	42.188033	73.406933	Cluster 1 [1]	-	Sha-like	TTT	1	sensitive
This work	Kar-2	532AV	Kyrgyzstan	42.3002	74.3691	Cluster 1 [1]	-	Sha-like	TTT		sensitive
This work	Stepn-1	648AV	Russia	54.059901	60.478854	Cluster 1 [1]	-	Sha-like	TTT		sensitive
This work	Krazo-2	678AV	Russia	53.087957	52.000134	Cluster 1 [1]	-	Sha-like	TTT		sensitive
This work	Borsk-2	677AV	Russia	53.038865	51.745714	Cluster 1 [1]	-	Sha-like	TTT		sensitive
This work	K-oz-3	335AV	Russia	51.3333	82.1833	Cluster 1 [1]	-	Sha-like	TTT		sensitive
This work	K-oz-2	334AV	Russia	51.3333	82.1833	Cluster 1 [1]	-	Sha-like	TTT		sensitive
This work	Bij	355AV	Russia	52.5166	85.2666	Cluster 1 [1]	-	Sha-like	TTT		sensitive
This work	Kly-5	331AV	Russia	51.3333	82.55	Cluster 1 [1]	-	Sha-like	TTT		sensitive
This work	Kly-2	328AV	Russia	51.3	82.5833	Cluster 1 [1]	-	Sha-like	TTT		sensitive
This work	Kly-6	332AV	Russia	51.3333	82.55	Cluster 1 [1]	-	Sha-like	TTT		sensitive
This work	Kly-1	327AV	Russia	51.3333	82.5666	Cluster 1 [1]	-	Sha-like	TTT		sensitive
This work	K-oz-1	333AV	Russia	51.3333	82.1833	Cluster 1 [1]	-	Sha-like	TTT		sensitive
This work	Kly-3	329AV	Russia	51.3	82.5833	Cluster 1 [1]	-	Sha-like	TTT		sensitive
This work	Kly-4	330AV	Russia	51.3166	82.5666	Cluster 1 [1]	-	Sha-like	TTT		sensitive
This work	N4	260AV	Russia	61.848585	34.337368	Cluster 1 [1]	-	Sha-like	TTT		sensitive
This work	Leb-2	337AV	Russia	51.65	80.8	Cluster 1 [1]	-	Sha-like	TTT		sensitive
This work	Leb-1	336AV	Russia	51.6333	80.7833	Cluster 1 [1]	-	Sha-like	TTT		sensitive
This work	Rak-1	344AV	Russia	51.85	80.05	Cluster 1 [1]	-	Sha-like	TTT		sensitive
This work, [3] b	Nov-02	341AV	Russia	51.75	80.8333	Cluster 1 [1]	-	Sha-like	TTT	2	sensitive
This work	Rak-3	346AV	Russia	51.8666	80.05	Cluster 1 [1]	-	Sha-like	TTT		sensitive
This work	Nos	343AV	Russia	51.8666	80.5833	Cluster 1 [1]	-	Sha-like	TTT		sensitive
This work	Rak-2	345AV	Russia	51.85	80.05	Cluster 1 [1]	-	Sha-like	TTT		sensitive
This work	2003-11-01	342AV	Russia	51.7333	80.85	Cluster 1 [1]	-	Sha-like	TTT		sensitive
This work	2001-11-01	340AV	Russia	51.75	80.8333	Cluster 1 [1]	-	Sha-like	TTT		sensitive
This work	Leb-3	338AV	Russia	51.65	80.8	Cluster 1 [1]	-	Sha-like	TTT		sensitive
This work	Leb-4	339AV	Russia	51.6333	80.8	Cluster 1 [1]	-	Sha-like	TTT		sensitive
This work	Mas	354AV	Russia	54.1166	81.3	Cluster 1 [1]	-	Sha-like	TTT		sensitive
This work	Sev	350AV	Russia	52.1	79.3	Cluster 1 [1]	-	Sha-like	TTT		sensitive
This work	Bas-2	348AV	Russia	51.8333	79.4666	Cluster 1 [1]	-	Sha-like	TTT		sensitive
This work	Sorbo	238AV	Tajikistan	38.587464	68.787689	Cluster 1 [1]	-	Sha-like	TTT		sensitive
This work	Hodja-Obi-Garm	203AV	Tajikistan	38.550475	68.781166	Cluster 1 [1]	-	Sha-like	TTT		sensitive
This work	Kondara	190AV	Tajikistan	38.550475	68.781166	Cluster 1 [1]	-	Sha-like	TTT		sensitive
This work	Hodja-Obi-Garm-bis	270AV	Tajikistan	38.587464	68.787689	Cluster 1 [1]	-	Sha-like	TTT		sensitive
This work	Neo-4	731AV	Tajikistan	37.357333	72.467867	Cluster 1 [1]	-	Sha-like	TTT		sensitive
This work	Neo-1	729AV	Tajikistan	37.357333	72.467867	Cluster 1 [1]	-	Sha-like	TTT		sensitive
This work	Neo-23	733AV	Tajikistan	37.357333	72.467867	Cluster 1 [1]	-	Sha-like	TTT		sensitive
This work	Neo-20	732AV	Tajikistan	37.357333	72.467867	Cluster 1 [1]	-	Sha-like	TTT		sensitive
This work	Neo-2	730AV	Tajikistan	37.357333	72.467867	Cluster 1 [1]	-	Sha-like	TTT		sensitive
This work	Neo-3	539AV	Tajikistan	37.357333	72.467867	Cluster 1 [1]	-	Sha-like	TTT		sensitive
[2, 3] b	Shahdara	236AV	Tajikistan	38.587464	68.787689	Cluster 1 [1]	-	Sha-like	TTT	1	sensitive
This work	Neo-6	540AV	Tajikistan	37.357333	72.467867	Cluster 1 [1]	-	Sha-like	TTT		sensitive
This work	Sij-2	357AV	Uzbekistan	41.75	70.0833	Cluster 1 [1]	-	Sha-like	TTT		sensitive
This work	Sij-1	356AV	Uzbekistan	41.75	70.0833	Cluster 1 [1]	-	Sha-like	TTT		sensitive
This work	Sij-3	358AV	Uzbekistan	41.75	70.0833	Cluster 1 [1]	-	Sha-like	TTT		sensitive
This work	Sij-4	359AV	Uzbekistan	41.75	70.0833	Cluster 1 [1]	-	Sha-like	TTT		sensitive
This work	Bik-1	541AV	Lebanon	33.923056	35.695333	Cluster 2 [1]	-	Sha-like	TTT		sensitive
This work	Bik-5a	542AV	Lebanon	33.923056	35.695333	Cluster 2 [1]	-	Sha-like	TTT		sensitive
This work, [3] b	Qar-8a	549AV	Lebanon	34.101944	35.8376	Cluster 2 [1]	-	Sha-like	TTT	1	sensitive
This work	Cau-3	12AV	France	49.091776	-0.805464	Cluster 3 [1]	-	Sha-like	TTT		sensitive
This work	Et-0	69AV	France	44.646991	2.564907	Cluster 3 [1]	-	Sha-like	TTT		sensitive
This work	Wt-5	433AV	Germany	52.3	9.3	Cluster 3 [1]	-	Sha-like	TTT		sensitive
This work	Zu-0	251AV	Switzerland	47.379429	8.539696	Cluster 3 [1]	-	Sha-like	TTT		sensitive
This work	Ra-0	88AV	France	46.020008	3.355436	Cluster 4 [1]	-	Sha-like	TTT		sensitive
This work	Lz-0	87AV	France	45.830067	3.377209	Cluster 4 [1]	-	Sha-like	TTT		sensitive
This work	Bsy-0	322AV	France	48.699832	2.16239	Cluster 4 [1]	-	Sha-like	TTT		sensitive
This work	Chn-2	313AV	France	47.666497	2.17987	Cluster 4 [1]	-	Sha-like	TTT		sensitive
This work	Chn-1	312AV	France	47.666497	2.17987	Cluster 4 [1]	-	Sha-like	TTT		sensitive
This work	Mah-1	323AV	Nepal	27.969298	85.483017	Cluster 4 [1]	-	Sha-like	TTT		sensitive
This work, [3] b	Dog-4	581AV	Turkey	38.3011	42.2239	Cluster 4 [1]	-	Sha-like	TTT	1	sensitive
This work, [3] b	Nemrut-1	608AV	Turkey	38.6425	42.2394	Cluster 4 [1]	-	Sha-like	TTT	1	sensitive
[4] b	GAIL-B-11	na	France	43.909032	1.901077	Eurasian [4]	-	Sha-like	TTT	3	sensitive
[4] b	IP-Hom-4	9546	Spain	40.816799	-1.68601	Iberian non-relict [4]	-	Sha-like	TTT	2	sensitive
[4] b	IP-Alo-0	9506	Spain	40.109691	-7.476146	Iberian non-relict [4]	-	Sha-like	-	0	sensitive
This work	Stepn-2	647AV	Russia	54.085728	60.460945	Cluster 1 [1]	-	Col-like	-		sensitive
[2, 3] b	Ita-0	157AV	Morocco	34.086957	-4.200325	Cluster 2 [1]	-	Col-like	-	0	sensitive
This work	Lod-4	563AV	Norway	68.399883	15.139967	Cluster 2 [1]	-	Col-like	-		sensitive
This work	Lod-2	562AV	Norway	68.565717	16.318667	Cluster 2 [1]	-	Col-like	-		sensitive
This work	Ors-1	565AV	Norway	62.2055	6.533767	Cluster 2 [1]	-	Col-like	-		sensitive
This work	Petergof	226AV	Russia	59.896239	29.915314	Cluster 2 [1]	-	Col-like	-		sensitive
This work	Navajo-1	592AV	Spain	39.3092	-3.00	Cluster 2 [1]	-	Col-like	-		sensitive
This work	San Martin-1	594AV	Spain	40.3939	-4.00	Cluster 2 [1]	-	Col-like	-		sensitive
This work, [3] b	Sah-0	233AV	Spain	40.435764	-3.698502	Cluster 2 [1]	-	Col-like	-	0	sensitive
This work	Mc-0	170AV	United Kingdom	54.604409	-2.29969	Cluster 2 [1]	-	Col-like	-		sensitive
This work	Lm-2	31AV	France	48.009747	0.197697	Cluster 3 [1]	-	Col-like	-		sensitive
This work	Gu-0	118AV	Germany	50.3	8.00	Cluster 3 [1]	-	Col-like	-		sensitive
This work	Ha-0	152AV	Germany	52.379078	9.735146	Cluster 3 [1]	-	Col-like	-		sensitive
This work	Gie-0	135AV	Germany	50.589602	8.665237	Cluster 3 [1]	-	Col-like	-		sensitive
This work	Wc-1	35AV	Germany	52.60506	10.078897	Cluster 3 [1]	-	Col-like	-		sensitive
This work	Np-0	297AV	Germany	52.698041	10.980906	Cluster 3 [1]	-	Col-like	-		sensitive
This work	Xx-0	248AV	nd	NA	NA	Cluster 3 [1]	-	Col-like	-		sensitive
This work	X-0	247AV	nd	NA	NA	Cluster 3 [1]	-	Col-like	-		sensitive
This work	Cl-0	294AV	nd	NA	NA	Cluster 3 [1]	-	Col-like	-		sensitive
This work	Cala-1	593AV	Spain	38.8158	-4.00	Cluster 3 [1]	-	Col-like	-		sensitive
This work	NFA-10	395AV	United Kingdom	51.25	0.41	Cluster 3 [1]	-	Col-like	-		sensitive
This work	Heem-1	613AV	Belgium	50.9167	4.41667	Cluster 4 [1]	-	Col-like	-		sensitive
This work	Rou-0	82AV	France	49.443865	1.099262	Cluster 4 [1]	-	Col-like	-		sensitive
This work	Ren-1	406AV	France	48.5	-1.41	Cluster 4 [1]	-	Col-like	-		sensitive
This work	Cyr	28AV	France	47.40144	0.666332	Cluster 4 [1]	-	Col-like	-		sensitive
This work	Cur-2	5AV	France	45.005023	1.741648	Cluster 4 [1]	-	Col-like	-		sensitive
This work	Wav-1	784AV	France	50.556416	2.920729	Cluster 4 [1]	-	Col-like	-		sensitive
This work	Mou2-3	768AV	France	43.977437	4.207234	Cluster 4 [1]	-	Col-like	-		sensitive
This work	Par-1	311AV	France	42.380003	9.406929	Cluster 4 [1]	-	Col-like	-		sensitive
This work	Sgd-5	310AV	France	45.602003	-0.987099	Cluster 4 [1]	-	Col-like	-		sensitive
This work	Fei-0	441AV	Portugal	40.5	-8.32	Cluster 4 [1]	-	Col-like	-		sensitive
This work	Ale-1	619AV	Sweden	59.349506	18.066788	Cluster 4 [1]	-	Col-like	-		sensitive
This work	Cnt-1	185AV	United Kingdom	51.284381	1.079292	Cluster 4 [1]	-	Col-like	-		sensitive
This work	Ema-1	195AV	United Kingdom	51.286894	0.449352	Cluster 4 [1]	-	Col-like	-		sensitive
This work, [3] b	Abd-0	177AV	United Kingdom	57.152179	-2.218909	Cluster 4 [1]	-	Col-like	-	0	sensitive
[4] b	11C1	9503	United Kingdom	55.8877	-3.21072	Eurasian [4]	-	Col-like	-	0	sensitive
[4] b	IP-Mdc-14	na	Spain	38.874341	-3.52962	Iberian non-relict [4]	-	Col-like	-	0	sensitive
[4] b	IP-Cas-6	na	Spain	38.534077	-3.39072	Iberian relict [4]	-	Col-like	-	0	sensitive
[4] b	IP-Cat-0	9832	Spain	40.542081	-3.68695	Iberian relict [4]	-	Col-like	-	0	sensitive
[4] b	IP-Hum-2	9549	Spain	42.227184	-3.688887	Iberian relict [4]	-	Col-like	-	0	sensitive
[4] b	IP-Sln-22	na	Spain	40.356889	-3.994843	Iberian relict [4]	-	Col-like	-	0	sensitive
[3, 4] b	Tanz-1	10024	Tanzania	-2.87389	36.2128	Non-Iberian relict [4]	-	Col-like	-	0	sensitive
[3] b	Zin9	N799909	Morocco	35.4528	-5.42698	nd	-	Col-like	-	0	sensitive
This work	Chab-2	352AV	Russia	53.6	79.3833	Cluster 1 [1]	-	Sha-like	-		sensitive
This work	Chab-1	351AV	Russia	53.6	79.3833	Cluster 1 [1]	-	Sha-like	-		sensitive
This work	Had-10	546AV	Lebanon	33.923056	35.695333	Cluster 2 [1]	-	Sha-like	-		sensitive
This work	Kyoto	256AV	Japan	35.038205	135.770187	Cluster 3 [1]	-	Sha-like	-		sensitive
This work	Nar-2	585AV	Azerbaijan	38.9522	48.925	Cluster 4 [1]	-	Sha-like	-		sensitive
This work	Lerik1-2	583AV	Azerbaijan	38.7406	48.6131	Cluster 4 [1]	-	Sha-like	-		sensitive
This work	Lcl-1	755AV	France	50.557452	2.921576	Cluster 4 [1]	-	Sha-like	-		sensitive
This work	Ven-4	783AV	France	50.509169	2.899947	Cluster 4 [1]	-	Sha-like	-		sensitive
This work	Lag2-2	588AV	Georgia	41.8296	46.2831	Cluster 4 [1]	-	Sha-like	-		sensitive
This work	Lag1-2	587AV	Georgia	41.8296	46.2831	Cluster 4 [1]	-	Sha-like	-		sensitive
This work	Anz-2	706AV	Iran	37.495517	49.37435	Cluster 4 [1]	-	Sha-like	-		sensitive
This work, [3] b	Anz-0	704AV	Iran	37.495517	49.37435	Cluster 4 [1]	-	Sha-like	-	0	sensitive
This work	Anz-3a	707AV	Iran	37.495517	49.37435	Cluster 4 [1]	-	Sha-like	-		sensitive
This work, [3] b	Sf-2	508AV	Spain	41.783511	3.030825	Cluster 4 [1]	-	Sha-like	-	0	sensitive
[4] b	CAMA-C-2	na	France	43.824878	2.881661	Eurasian [4]	-	Sha-like	-	0	sensitive
[4] b	CAMA-C-9	na	France	43.824878	2.881661	Eurasian [4]	-	Sha-like	-	0	sensitive
[4] b	IP-Cas-0	9831	Spain	38.534077	-3.39072	Iberian non-relict [4]	-	Sha-like	-	0	sensitive
a When determined by whole genomic sequence
b Whole genomic sequence
$ Rld-2 has two KPOK3C copies
* KPOK3C not in AT3G62610
References
[1] Simon M, Simon A, Martins F, Botran L, Tisné S, Granier F, et al. DNA fingerprinting and new tools for fine-scale discrimination of Arabidopsis thaliana accessions. 2012;69: 1094–1101. doi:10.1111/j.1365-313X.2011.04852.x
[2] Simon M, Durand S, Ricou A, Vrielynck N, Mayjonade B, Gouzy J, et al. APOK3, a pollen killer antidote in Arabidopsis thaliana. Genetics. 2022;221. doi:10.1093/genetics/iyac089
[3] Lian Q, Huettel B, Walkemeier B, Mayjonade B, Lopez-Roques C, Gil L, et al. A pan-genome of 69 Arabidopsis thaliana accessions reveals a conserved genome structure throughout the global species range. Nat Genet. Nature Publishing Group; 2024;: 1–10. doi:10.1038/s41588-024-01715-9
[4] Wlodzimierz P, Rabanal FA, Burns R, Naish M, Primetis E, Scott A, et al. Cycles of satellite and transposon evolution in Arabidopsis centromeres. Nature. Nature Publishing Group; 2023;618: 557–565. doi:10.1038/s41586-023-06062-z
