# Supplementary material for: Identification of novel genes responsible for a pollen killer present in local natural populations of Arabidopsis thaliana
Source: PLoS Genet. 2025 Jan 13;21(1):e1011451. doi: 10.1371/journal.pgen.1011451 (PMC11761171; doi:10.1371/journal.pgen.1011451)
Supplement: S8 Table — (XLSX) [file pgen.1011451.s014.xlsx]

## Sheet: S8_Table
##fileformat=VCFv4.0
##file=KAPOK3_Mafft_alignment.fasta du 24/06/24
##REF=Col-0
S8_Table: KPOK3A polymorphisms
													E55T
amino acid change		C6F	C9F	R16C	I17L	R21C	S37R	43N44	D46Y		H51D	R53P	E55K		A59V	S60G	V65L	E78D	N84K	K89E	G91E	Q107R	K112N	I119F		V139I	I160F	G166D
SNP position (bp) *	-60	17	26	46	49	61	111	129	136	138	151	157	163	164	176	178	193	234	252	265	272	320	336	355	432	507	570	589
polymorphism type	indel	SNP	SNP	SNP	SNP	SNP	SNP	indel	SNP	SNP	SNP	SNP	SNP	SNP	SNP	SNP	SNP	SNP	SNP	SNP	SNP	SNP	SNP	SNP	indel	SNP	SNP	SNP
reference (Col-0)	TAGGGTTTCTG	G	G	C	A	C	T	G	G	T	C	AG	G	A	C	A	G	G	T	A	G	AG	G	A	G	G	A	G
other	-----------	T	T	T	C	T	G	GAAT	T	C	G	CC	A	C	T	G	T	T	A	G	A	GA	T	T	G+1.3kb	A	T	A
Accession name
BARC-A-12	-----------	T	G	C	C	C	T	G	G	T	C	AG	G	A	C	A	G	G	T	A	G	AG	G	A	G	A	A	A	Mr-like
BARC-A-17	-----------	T	G	C	C	C	T	G	G	T	C	AG	G	A	C	A	G	G	T	A	G	AG	G	A	G	A	A	A	Mr-like
Bur-0	-----------	T	G	C	C	C	T	G	G	T	C	AG	G	A	C	A	G	G	T	A	G	AG	G	A	G	A	A	A	Mr-like
Can-0	-----------	T	G	C	C	C	T	G	G	T	C	AG	G	A	C	A	G	G	T	A	G	AG	G	A	G	A	A	A	Mr-like
Cant-1	-----------	T	G	C	C	C	T	G	G	T	C	AG	G	A	C	A	G	G	T	A	G	AG	G	A	G	A	A	A	Mr-like
Ct-1	-----------	T	G	C	C	C	T	G	G	T	C	AG	G	A	C	A	G	G	T	A	G	AG	G	A	G	A	A	A	Mr-like
Eden-2	-----------	T	G	C	C	C	T	G	G	T	C	AG	G	A	C	A	G	G	T	A	G	AG	G	A	G	A	A	A	Mr-like
Elh-2	-----------	T	G	C	C	C	T	G	G	T	C	AG	G	A	C	A	G	G	T	A	G	AG	G	A	G	A	A	A	Mr-like
Esp2-1	-----------	T	G	C	C	C	T	G	G	T	C	AG	G	A	C	A	G	G	T	A	G	AG	G	A	G	A	A	A	Mr-like
Etn-0	-----------	T	G	C	C	C	T	G	G	T	C	AG	G	A	C	A	G	G	T	A	G	AG	G	A	G	A	A	A	Mr-like
Etna-2	-----------	T	G	C	C	C	T	G	G	T	C	AG	G	A	C	A	G	G	T	A	G	AG	G	A	G	A	A	A	Mr-like
Etna-2	-----------	T	G	C	C	C	T	G	G	T	C	AG	G	A	C	A	G	G	T	A	G	AG	G	A	G	A	A	A	Mr-like
Had-6b	-----------	T	G	C	C	C	T	G	G	T	C	AG	G	A	C	A	G	G	T	A	G	AG	G	A	G	A	A	A	Mr-like
Hel-1	-----------	T	G	C	C	C	T	G	G	T	C	AG	G	A	C	A	G	G	T	A	G	AG	G	A	G	A	A	A	Mr-like
IP-Alo-19	-----------	T	G	C	C	C	T	G	G	T	C	AG	G	A	C	A	G	G	T	A	G	AG	G	A	G	A	A	A	Mr-like
IP-Fel-2	-----------	T	G	C	C	C	T	G	G	T	C	AG	G	A	C	A	G	G	T	A	A	AG	G	A	G	A	A	A	Mr-like
IP-Lor-16	-----------	T	G	C	C	C	T	G	G	T	C	AG	G	A	C	A	G	G	T	A	G	AG	G	A	G	A	A	A	Mr-like
IP-Med-0	-----------	T	G	C	C	C	T	G	G	T	C	AG	G	A	C	A	G	G	T	A	G	AG	G	A	G	A	A	A	Mr-like
IP-Per-0	-----------	T	G	C	C	C	T	G	G	T	C	AG	G	A	C	A	G	G	T	A	G	AG	G	A	G	A	A	A	Mr-like
IP-San-9	-----------	T	G	C	C	C	T	G	G	T	C	AG	G	A	C	A	G	G	T	A	G	AG	G	A	G	A	A	A	Mr-like
Jea	-----------	T	G	C	C	C	T	G	G	T	C	AG	G	A	C	A	G	G	T	A	G	AG	G	A	G	A	A	A	Mr-like
Kas-1	-----------	T	G	C	C	C	T	G	G	T	C	AG	G	A	C	A	G	G	T	A	G	AG	G	A	G	A	A	A	Mr-like
Lom-1	-----------	T	G	C	C	C	T	G	G	T	C	AG	G	A	C	A	G	G	T	A	G	AG	G	A	G	A	A	A	Mr-like
Lov-5	-----------	T	G	C	C	C	T	G	G	T	C	AG	G	A	C	A	G	G	T	A	G	AG	G	A	G	A	A	A	Mr-like
Mr-0	-----------	T	G	C	C	C	T	G	G	T	C	AG	G	A	C	A	G	G	T	A	G	AG	G	A	G	A	A	A	Mr-like
Ms-0	-----------	T	G	C	C	C	T	G	G	T	C	AG	G	A	C	A	G	G	T	A	G	AG	G	A	G	A	A	A	Mr-like
N2	-----------	T	G	C	C	C	T	G	G	T	C	AG	G	A	C	A	G	G	T	A	G	AG	G	A	G	A	A	A	Mr-like
N7	-----------	T	G	C	C	C	T	G	G	T	C	AG	G	A	C	A	G	G	T	A	G	AG	G	A	G	A	A	A	Mr-like
Rld-2	-----------	T	G	C	C	C	T	G	G	T	C	AG	G	A	C	A	G	G	T	A	G	AG	G	A	G	A	A	A	Mr-like
Rubezhnoe-1	-----------	T	G	C	C	C	T	G	G	T	C	AG	G	A	C	A	G	G	T	A	G	AG	G	A	G	A	A	A	Mr-like
Shigu-2	-----------	T	G	C	C	C	T	G	G	T	C	AG	G	A	C	A	G	T	T	A	G	AG	G	A	G	A	A	A	Mr-like
TOU-A1-111	-----------	T	G	C	C	C	T	G	G	T	C	AG	G	A	C	A	G	G	T	A	G	AG	G	A	G	A	A	A	Mr-like
TOU-A1-74	-----------	T	G	C	C	C	T	G	G	T	C	AG	G	A	C	A	G	G	T	A	G	AG	G	A	G	A	A	A	Mr-like
Toufl-1	-----------	T	G	C	C	C	T	G	G	T	C	AG	G	A	C	A	G	G	T	A	G	AG	G	A	G	A	A	A	Mr-like
Toum-3	-----------	T	G	C	C	C	T	G	G	T	C	AG	G	A	C	A	G	G	T	A	G	AG	G	A	G	A	A	A	Mr-like
11C1	TAGGGTTTCTG	G	G	C	A	C	T	G	G	T	C	AG	G	A	C	A	G	G	T	A	G	AG	G	A	G	G	A	G	Col-like
Abd-0	TAGGGTTTCTG	G	G	C	A	C	T	G	G	T	C	AG	G	A	C	A	G	G	T	A	G	AG	G	A	G	G	A	G	Col-like
ANGE-B-2	TAGGGTTTCTG	G	G	T	A	C	T	G	G	T	C	AG	G	A	C	A	G	G	T	A	G	AG	G	A	G	G	A	G	Col-like
Col-0	TAGGGTTTCTG	G	G	C	A	C	T	G	G	T	C	AG	G	A	C	A	G	G	T	A	G	AG	G	A	G	G	A	G	Col-like
FERR-A-8	TAGGGTTTCTG	G	G	C	A	C	T	G	G	T	C	AG	G	A	C	A	G	G	T	A	G	AG	G	A	G	G	A	G	Col-like
Gel-1	TAGGGTTTCTG	G	G	C	A	C	T	G	G	T	C	AG	G	A	C	A	G	G	T	A	G	AG	G	A	G	G	A	G	Col-like
Ita-0	TAGGGTTTCTG	G	G	C	A	C	T	G	G	T	C	AG	G	A	T	A	G	G	T	A	G	AG	G	A	G	G	A	G	Col-like
Ler-0	TAGGGTTTCTG	G	G	C	A	C	T	G	G	T	C	AG	G	A	C	A	G	G	T	A	G	AG	G	A	G	G	A	G	Col-like
Lou-9	TAGGGTTTCTG	G	G	C	A	C	T	G	G	T	C	AG	G	A	C	A	G	G	T	A	G	AG	G	A	G	G	A	G	Col-like
N13	TAGGGTTTCTG	G	G	C	A	C	T	G	G	T	C	AG	G	A	C	A	G	G	T	A	G	AG	G	A	G	G	A	G	Col-like
Taz-0	TAGGGTTTCTG	G	G	C	A	C	T	G	G	T	C	AG	G	A	C	A	G	G	T	A	G	AG	G	A	G	G	A	G	Col-like
IP-Cas-6	TAGGGTTTCTG	G	G	C	C	C	G	GAAT	T	C	G	CC	G	A	C	G	T	G	A	G	G	AG	G	A	G	G	T	A	Col-like
IP-Cat-0	TAGGGTTTCTG	G	G	C	C	C	G	GAAT	T	C	G	CC	G	A	C	G	T	G	A	G	G	AG	G	A	G	G	A	A	Col-like
IP-Hum-2	TAGGGTTTCTG	G	G	C	C	C	G	GAAT	T	C	G	CC	G	A	C	G	T	G	A	G	G	AG	G	A	G	G	A	A	Col-like
IP-Mdc-14	TAGGGTTTCTG	G	G	C	C	C	G	GAAT	T	C	G	CC	G	A	C	G	T	G	A	G	G	AG	G	A	G	G	A	A	Col-like
IP-Sln-22	TAGGGTTTCTG	G	G	C	C	C	G	GAAT	T	C	G	CC	G	A	C	G	T	G	A	G	G	AG	G	A	G	G	A	A	Col-like
Sah-0	TAGGGTTTCTG	G	G	C	C	C	G	GAAT	T	C	G	CC	G	A	C	G	T	G	A	G	G	AG	G	A	G	G	A	A	Col-like
Zin9	TAGGGTTTCTG	G	G	C	C	C	G	GAAT	T	C	G	CC	G	A	C	G	T	G	A	G	G	AG	G	A	G	G	A	A	Col-like
Tanz-1	TAGGGTTTCTG	G	T	C	C	C	T	GAAT	T	C	G	CC	A	A	C	G	T	G	A	G	G	GA	T	A	G	G	A	A	Col-like
Altai-5	TAGGGTTTCTG	G	T	C	C	C	T	GAAT	T	C	G	CC	A	A	C	G	T	G	A	G	G	GA	T	A	G+1.3kb	G	A	A	Sha-like
ANGE-B-10	TAGGGTTTCTG	G	T	C	C	C	T	GAAT	T	C	G	CC	A	A	C	G	T	G	A	G	G	GA	T	A	G+1.3kb	G	A	A	Sha-like
Anz-0	TAGGGTTTCTG	G	T	C	C	C	T	GAAT	T	C	G	CC	A	C	C	G	T	G	A	G	G	GA	T	A	G+1.3kb	G	A	A	Sha-like
AUZE-A-5	TAGGGTTTCTG	G	T	C	C	C	T	GAAT	T	C	G	CC	A	A	C	G	T	G	A	G	G	GA	T	A	G+1.3kb	G	A	A	Sha-like
BANI-C-1	TAGGGTTTCTG	G	T	C	C	C	T	GAAT	T	C	G	CC	A	A	C	G	T	G	A	G	G	GA	T	A	G+1.3kb	G	A	A	Sha-like
BARA-C-3	TAGGGTTTCTG	G	T	C	C	C	T	GAAT	T	C	G	CC	A	A	C	G	T	G	A	G	G	GA	T	A	G+1.3kb	G	A	A	Sha-like
BARA-C-5	TAGGGTTTCTG	G	T	C	C	C	T	GAAT	T	C	G	CC	A	A	C	G	T	G	A	G	G	GA	T	A	G+1.3kb	G	A	A	Sha-like
Bay-0	TAGGGTTTCTG	G	T	C	C	C	T	GAAT	T	C	G	CC	A	A	C	G	T	G	A	G	G	GA	T	A	G+1.3kb	G	A	A	Sha-like
BELC-C-10	TAGGGTTTCTG	G	T	C	C	C	T	GAAT	T	C	G	CC	A	A	C	G	T	G	A	G	G	GA	T	A	G+1.3kb	G	A	A	Sha-like
BELC-C-12	TAGGGTTTCTG	G	T	C	C	C	T	GAAT	T	C	G	CC	A	A	C	G	T	G	A	G	G	GA	T	A	G+1.3kb	G	A	A	Sha-like
Blh-1	TAGGGTTTCTG	G	T	C	C	C	T	GAAT	T	C	G	CC	A	A	C	G	T	G	A	G	G	GA	T	A	G+1.3kb	G	A	A	Sha-like
Bon-1	TAGGGTTTCTG	G	T	C	C	C	T	GAAT	T	C	G	CC	A	A	C	G	T	G	A	G	G	GA	T	A	G+1.3kb	G	A	A	Sha-like
BROU-A-10	TAGGGTTTCTG	G	T	C	C	C	T	GAAT	T	C	G	CC	A	A	C	G	T	G	A	G	G	GA	T	A	G+1.3kb	G	A	A	Sha-like
CAMA-C-2	TAGGGTTTCTG	G	T	C	C	C	T	GAAT	T	C	G	CC	A	A	C	G	T	G	A	G	G	GA	T	T	G+1.3kb	G	A	A	Sha-like
CAMA-C-9	TAGGGTTTCTG	G	T	C	C	C	T	GAAT	T	C	G	CC	A	A	C	G	T	G	A	G	G	GA	T	T	G+1.3kb	G	A	A	Sha-like
Co-4	TAGGGTTTCTG	G	T	C	C	C	T	GAAT	T	C	G	CC	A	A	C	G	T	G	A	G	G	GA	T	A	G+1.3kb	G	A	A	Sha-like
Db-1	TAGGGTTTCTG	G	T	C	C	C	T	GAAT	T	C	G	CC	A	A	C	G	T	G	A	G	G	GA	T	A	G+1.3kb	G	A	A	Sha-like
Dog-4	TAGGGTTTCTG	G	T	C	C	C	T	GAAT	T	C	G	CC	A	A	C	G	T	G	A	G	G	GA	T	A	G+1.3kb	G	A	A	Sha-like
DraIII-1	TAGGGTTTCTG	G	T	C	C	C	T	GAAT	T	C	G	CC	A	A	C	G	T	G	A	G	G	GA	T	A	G+1.3kb	G	A	A	Sha-like
Edi-0	TAGGGTTTCTG	G	T	C	C	C	T	GAAT	T	C	G	CC	A	A	C	G	T	G	A	G	G	GA	T	A	G+1.3kb	G	A	A	Sha-like
Est-0	TAGGGTTTCTG	G	T	C	C	C	T	GAAT	T	C	G	CC	A	A	C	G	T	G	A	G	G	GA	T	A	G+1.3kb	G	A	A	Sha-like
Est-1	TAGGGTTTCTG	G	T	C	C	C	T	GAAT	T	C	G	CC	A	A	C	G	T	G	A	G	G	GA	T	A	G+1.3kb	G	A	A	Sha-like
Ey15-2	TAGGGTTTCTG	G	T	C	C	C	T	GAAT	T	C	G	CC	A	A	C	G	T	G	A	G	G	GA	T	A	G+1.3kb	G	A	A	Sha-like
FERR-A-12	TAGGGTTTCTG	G	T	C	C	C	T	GAAT	T	C	G	CC	A	A	C	G	T	G	A	G	G	GA	T	A	G+1.3kb	G	A	A	Sha-like
GAIL-B-11	TAGGGTTTCTG	G	T	C	C	C	T	GAAT	T	C	G	CC	A	A	C	G	T	G	A	G	G	GA	T	A	G+1.3kb	G	A	A	Sha-like
Ge-0	TAGGGTTTCTG	G	T	C	C	C	T	GAAT	T	C	G	CC	A	A	C	G	T	G	A	G	G	GA	T	A	G+1.3kb	G	A	A	Sha-like
Geg-14	TAGGGTTTCTG	G	T	C	C	C	T	GAAT	T	C	G	CC	A	A	C	G	T	G	A	G	G	GA	T	A	G+1.3kb	G	A	A	Sha-like
HR-10	TAGGGTTTCTG	G	T	C	C	C	T	GAAT	T	C	G	CC	A	A	C	G	T	G	A	G	G	GA	T	A	G+1.3kb	G	A	A	Sha-like
Iasi-1	TAGGGTTTCTG	G	T	C	C	C	T	GAAT	T	C	G	CC	A	A	C	G	T	G	A	G	G	GA	T	A	G+1.3kb	G	A	A	Sha-like
Ice-1	TAGGGTTTCTG	G	T	C	C	C	T	GAAT	T	C	G	CC	A	A	C	G	T	G	A	G	G	GA	T	A	G+1.3kb	G	A	A	Sha-like
IP-Bus-0	TAGGGTTTCTG	G	T	C	C	C	T	GAAT	T	C	G	CC	A	A	C	G	T	G	A	G	G	GA	T	A	G+1.3kb	G	A	A	Sha-like
IP-Cas-0	TAGGGTTTCTG	G	T	C	C	C	T	GAAT	T	C	G	CC	A	A	C	G	T	G	A	G	G	GA	T	T	G+1.3kb	G	A	A	Sha-like
IP-Evs-0	TAGGGTTTCTG	G	T	C	C	C	T	GAAT	T	C	G	CC	A	A	C	G	T	G	A	G	G	GA	T	A	G+1.3kb	G	A	A	Sha-like
IP-Evs-12	TAGGGTTTCTG	G	T	C	C	C	T	GAAT	T	C	G	CC	A	A	C	G	T	G	A	G	G	GA	T	A	G+1.3kb	G	A	A	Sha-like
IP-Hom-4	TAGGGTTTCTG	G	T	C	C	C	T	GAAT	T	C	G	CC	A	A	C	G	T	G	A	G	G	GA	T	A	G+1.3kb	G	A	A	Sha-like
IP-Hum-4	TAGGGTTTCTG	G	T	C	C	C	T	GAAT	T	C	G	CC	A	A	C	G	T	G	A	G	G	GA	T	A	G+1.3kb	G	A	A	Sha-like
IP-Ini-0	TAGGGTTTCTG	G	T	C	C	C	T	GAAT	T	C	G	CC	A	A	C	G	T	G	A	G	G	GA	T	A	G+1.3kb	G	A	A	Sha-like
IP-Med-3	TAGGGTTTCTG	G	T	C	C	C	T	GAAT	T	C	G	CC	A	A	C	G	T	G	A	G	G	GA	T	A	G+1.3kb	G	A	A	Sha-like
IP-Met-6	TAGGGTTTCTG	G	T	C	C	C	T	GAAT	T	C	G	CC	A	A	C	G	T	G	A	G	G	GA	T	A	G+1.3kb	G	A	A	Sha-like
IP-Mos-5	TAGGGTTTCTG	G	T	C	C	C	T	GAAT	T	C	G	CC	A	A	C	G	T	G	A	G	G	GA	T	A	G+1.3kb	G	A	A	Sha-like
IP-Piq-0	TAGGGTTTCTG	G	T	C	C	C	T	GAAT	T	C	G	CC	A	A	C	G	T	G	A	G	G	GA	T	A	G+1.3kb	G	A	A	Sha-like
IP-Tri-0	TAGGGTTTCTG	G	T	C	C	T	T	GAAT	T	C	G	CC	A	A	C	G	T	G	A	G	G	GA	T	A	G+1.3kb	G	A	A	Sha-like
Kar-1	TAGGGTTTCTG	G	T	C	C	C	T	GAAT	T	C	G	CC	A	A	C	G	T	G	A	G	G	GA	T	A	G+1.3kb	G	A	A	Sha-like
Kew-1	TAGGGTTTCTG	G	T	C	C	C	T	GAAT	T	C	G	CC	A	A	C	G	T	G	A	G	G	GA	T	A	G+1.3kb	G	A	A	Sha-like
Kyr-1	TAGGGTTTCTG	G	T	C	C	C	T	GAAT	T	C	G	CC	A	A	C	G	T	G	A	G	G	GA	T	A	G+1.3kb	G	A	A	Sha-like
Kz-9	TAGGGTTTCTG	G	T	C	C	C	T	GAAT	T	C	C	CC	A	A	C	G	T	G	A	G	G	GA	T	A	G+1.3kb	G	A	A	Sha-like
LACR-C-14	TAGGGTTTCTG	G	T	C	C	C	T	GAAT	T	C	G	CC	A	A	C	G	T	G	A	G	G	GA	T	A	G+1.3kb	G	A	A	Sha-like
Lou-17	TAGGGTTTCTG	G	T	C	C	C	T	GAAT	T	C	G	CC	A	A	C	G	T	G	A	G	G	GA	T	A	G+1.3kb	G	A	A	Sha-like
MERE-A-13	TAGGGTTTCTG	G	T	C	C	C	T	GAAT	T	C	G	CC	A	A	C	G	T	G	A	G	G	GA	T	A	G+1.3kb	G	A	A	Sha-like
Mh-0	TAGGGTTTCTG	G	T	C	C	C	T	GAAT	T	C	G	CC	A	A	C	G	T	G	A	G	G	GA	T	A	G+1.3kb	G	A	A	Sha-like
MONTM-B-16	TAGGGTTTCTG	G	T	C	C	C	T	GAAT	T	C	G	CC	A	A	C	G	T	G	A	G	G	GA	T	A	G+1.3kb	G	A	A	Sha-like
MONTM-B-7	TAGGGTTTCTG	G	T	C	C	C	T	GAAT	T	C	G	CC	A	A	C	G	T	G	A	G	G	GA	T	A	G+1.3kb	G	A	A	Sha-like
Nemrut-1	TAGGGTTTCTG	G	T	C	C	C	T	GAAT	T	C	G	CC	A	A	C	G	T	G	A	G	G	GA	T	A	G+1.3kb	G	A	A	Sha-like
No-0	TAGGGTTTCTG	G	T	C	C	C	T	GAAT	T	C	G	CC	A	A	C	G	T	G	A	G	G	GA	T	A	G+1.3kb	G	A	A	Sha-like
Nok-1	TAGGGTTTCTG	G	T	C	C	C	T	GAAT	T	C	G	CC	A	A	C	G	T	G	A	G	G	GA	T	A	G+1.3kb	G	A	A	Sha-like
Nov-02	TAGGGTTTCTG	G	T	C	C	C	T	GAAT	T	C	G	CC	A	A	C	G	T	G	A	G	G	GA	T	A	G+1.3kb	G	A	A	Sha-like
Oy-0	TAGGGTTTCTG	G	T	C	C	C	T	GAAT	T	C	G	CC	A	A	C	G	T	G	A	G	G	GA	T	A	G+1.3kb	G	A	A	Sha-like
PREI-A-14	TAGGGTTTCTG	G	T	C	C	C	T	GAAT	T	C	G	CC	A	A	C	G	T	G	A	G	G	GA	T	A	G+1.3kb	G	A	A	Sha-like
Pyl-1	TAGGGTTTCTG	G	T	C	C	C	T	GAAT	T	C	G	CC	A	A	C	G	T	G	A	G	G	GA	T	A	G+1.3kb	G	A	A	Sha-like
Qar-8a	TAGGGTTTCTG	G	T	C	C	C	T	GAAT	T	C	G	CC	A	A	C	G	T	G	A	G	G	GA	T	A	G+1.3kb	G	A	A	Sha-like
Ri-0	TAGGGTTTCTG	G	T	C	C	C	T	GAAT	T	C	G	CC	A	A	C	G	T	G	A	G	G	GA	T	A	G+1.3kb	G	A	A	Sha-like
RRS10	TAGGGTTTCTG	G	T	C	C	C	T	GAAT	T	C	G	CC	A	A	C	G	T	G	A	G	G	GA	T	A	G+1.3kb	G	A	A	Sha-like
Ru-2	TAGGGTTTCTG	G	T	C	C	C	T	GAAT	T	C	G	CC	A	A	C	G	T	G	A	G	G	GA	T	A	G+1.3kb	G	A	A	Sha-like
Ru3,1-27	TAGGGTTTCTG	G	T	C	C	C	T	GAAT	T	C	G	CC	A	A	C	G	T	G	A	G	G	GA	T	A	G+1.3kb	G	A	A	Sha-like
SALE-A-10	TAGGGTTTCTG	G	T	C	C	C	T	GAAT	T	C	G	CC	A	A	C	G	T	G	A	G	G	GA	T	A	G+1.3kb	G	A	A	Sha-like
SALE-A-17	TAGGGTTTCTG	G	T	C	C	C	T	GAAT	T	C	G	CC	A	A	C	G	T	G	A	G	G	GA	T	A	G+1.3kb	G	A	A	Sha-like
Sf-2	TAGGGTTTCTG	G	T	C	C	C	T	GAAT	T	C	G	CC	A	A	C	G	T	G	A	G	G	GA	T	T	G+1.3kb	G	A	A	Sha-like
Sha	TAGGGTTTCTG	G	T	C	C	C	T	GAAT	T	C	G	CC	A	A	C	G	T	G	A	G	G	GA	T	A	G+1.3kb	G	A	A	Sha-like
Sorbo	TAGGGTTTCTG	G	T	C	C	C	T	GAAT	T	C	G	CC	A	A	C	G	T	G	A	G	G	GA	T	A	G+1.3kb	G	A	A	Sha-like
St-0	TAGGGTTTCTG	G	T	C	C	C	T	GAAT	T	C	G	CC	A	A	C	G	T	G	A	G	G	GA	T	A	G+1.3kb	G	A	A	Sha-like
Stw-0	TAGGGTTTCTG	G	T	C	C	C	T	GAAT	T	C	G	CC	A	A	C	G	T	G	A	G	G	GA	T	A	G+1.3kb	G	A	A	Sha-like
Sus-1	TAGGGTTTCTG	G	T	C	C	C	T	GAAT	T	C	G	CC	A	A	C	G	T	G	A	G	G	GA	T	A	G+1.3kb	G	A	A	Sha-like
T850	TAGGGTTTCTG	G	T	C	C	C	T	GAAT	T	C	G	CC	A	A	C	G	T	G	A	G	G	GA	T	A	G+1.3kb	G	A	A	Sha-like
TOU-A1-98	TAGGGTTTCTG	G	T	C	C	C	T	GAAT	T	C	G	CC	A	A	C	G	T	G	A	G	G	GA	T	A	G+1.3kb	G	A	A	Sha-like
Tsu-0	TAGGGTTTCTG	G	T	C	C	C	T	GAAT	T	C	G	CC	A	A	C	G	T	G	A	G	G	GA	T	A	G+1.3kb	G	A	A	Sha-like
Tul-0	TAGGGTTTCTG	G	T	C	C	C	T	GAAT	T	C	G	CC	A	A	C	G	T	G	A	G	G	GA	T	A	G+1.3kb	G	A	A	Sha-like
Uk-2	TAGGGTTTCTG	G	T	C	C	C	T	GAAT	T	C	G	CC	A	A	C	G	T	G	A	G	G	GA	T	A	G+1.3kb	G	A	A	Sha-like
Valsi-1	TAGGGTTTCTG	G	T	C	C	C	T	GAAT	T	C	G	CC	A	A	C	G	T	G	A	G	G	GA	T	A	G+1.3kb	G	A	A	Sha-like
ws-4	TAGGGTTTCTG	G	T	C	C	C	T	GAAT	T	C	G	CC	A	A	C	G	T	G	A	G	G	GA	T	A	G+1.3kb	G	A	A	Sha-like
Yo-0	TAGGGTTTCTG	G	T	C	C	C	T	GAAT	T	C	G	CC	A	A	C	G	T	G	A	G	G	GA	T	A	G+1.3kb	G	A	A	Sha-like
Zal-1	TAGGGTTTCTG	G	T	C	C	C	T	GAAT	T	C	G	CC	A	A	C	G	T	G	A	G	G	GA	T	A	G+1.3kb	G	A	A	Sha-like
Excepted for the two indels used to define the three forms of the gene (highlighted in grey), only non-synonymous SNPs are displayed.
Col-0 alleles are highlighted in yellow, Mr-0 alleles in blue and Sha alleles in brown. Alleles shared by the Mr-like and Sha-like forms of the gene are not highlighted.
* Base 1 is the A of the start codon.
