# Supplementary material for: Identification of novel genes responsible for a pollen killer present in local natural populations of Arabidopsis thaliana
Source: PLoS Genet. 2025 Jan 13;21(1):e1011451. doi: 10.1371/journal.pgen.1011451 (PMC11761171; doi:10.1371/journal.pgen.1011451)
Supplement: S9 Table — (XLSX) [file pgen.1011451.s015.xlsx]

## Sheet: S9_Table
S9_Table: KPOK3C polymorphisms
amino acid change	I95D	syn	syn	A239S	S905T	intron3
SNP position (bp) *	283	390	525	715	1075	1239
position APOK3 **	-	-	-	241	601	765
polymorphism type	SNP	SNP	SNP	SNP	SNP	SNP
reference (Mr-0)	T	A	T	T	T	T
other	A	C	A	G	A	G
Accession name
BARC-A-12	A	A	T	G	T	G
BARC-A-17	A	A	T	G	T	G
Can-0	A	A	T	G	T	G
Cant-1	A	A	T	G	A	G
Ct-1	T	A	T	G	T	G
Elh-2	A	A	T	G	T	G
Etna-2	T	A	T	T	T	T
Had-6b	A	A	T	G	T	G
IP-Alo-19	A	A	T	G	A	G
IP-Per-0	A	C	T	G	T	G
Jea	A	A	T	G	T	G
Kas-1	A	A	T	G	T	T
Mr-0	T	A	T	T	T	T
Ms-0	A	A	T	G	T	T
Rld-2	A	A	T	G	T	T
Rubezhnoe-1	T	A	T	G	T	G
Shigu-2	A	A	A	G	T	T
Toufl-1	A	A	T	G	T	G
* Base 1 is the A of the start codon.
** corresponding position on the homologous sequence of APOK3
