# Supplementary material for: Identification of novel genes responsible for a pollen killer present in local natural populations of Arabidopsis thaliana
Source: PLoS Genet. 2025 Jan 13;21(1):e1011451. doi: 10.1371/journal.pgen.1011451 (PMC11761171; doi:10.1371/journal.pgen.1011451)
Supplement: S10 Table — (XLSX) [file pgen.1011451.s016.xlsx]

## Sheet: S10_Table
S10_Table: APOK3 polymorphisms
								exon																intron					exon						exon			intron				exon
amino acid change								syn	F6C	syn	L17I	L19S	S23Y	L43N	syn	V51D	syn	A71S	syn	A81S	N83T	S85C	S85T						T98S	D101V	Y103D	R105C	G115V		V141L	L142S	A150T					syn
SNP position (bp) *	-60	-52	-49	-41	-36	-20	-19	6	17	27	49	56	68	129	147	152	162	211	231	241	248	253	254	277	314	318	332	335	363	373	378	384	415	541	583	587	610	733	750	765	765	840
polymorphism type	indel	SNP	SNP	SNP	SNP	SNP	SNP	SNP	SNP	SNP	SNP	SNP	SNP	SNP	SNP	SNP	SNP	SNP	SNP	SNP	SNP	SNP	SNP	SNP	SNP	SNP	SNP	SNP	SNP	SNP	SNP	SNP	SNP	SNP	SNP	SNP	SNP	indel	SNP	SNP	indel	SNP
reference (Col-0)	-----------	A	A	T	C	T	C	T	T	T	C	T	C	G	G	T	G	G	A	G	A	A	G	C	G	G	A	C	A	A	T	C	G	C	G	T	G	C	T	T	G	T
other	TAGGGTTTCTG	G	G	A	T/G	A	T	C	G	C	A	C	A	T	A	A	A	T	G	T	C	T	C	T	A	T	G	T	T	T	G	T	T	T	C	C	A	CT	C	G	GT	G						x
Accession name																																											APOK3 form
BARA-C-5	-----------	A	A	T	C	T	C	T	T	T	C	T	C	G	G	T	G	G	A	G	A	A	G	C	G	G	A	C	A	A	T	C	G	C	G	T	G	C	T	T	G	T	AAC
Bay-0	-----------	A	A	T	C	T	C	T	T	T	C	T	C	G	G	T	G	G	A	G	A	A	G	C	G	G	A	C	A	A	T	C	G	C	G	T	G	C	T	T	G	T	AAC
Blh-1	-----------	A	A	T	C	T	C	T	T	T	C	T	C	G	G	T	G	G	A	G	A	A	G	C	G	G	A	C	A	A	T	C	G	C	G	T	G	C	T	T	G	T	AAC
Bon-1	-----------	A	A	T	C	T	C	T	T	T	C	T	C	G	G	T	G	G	A	G	A	A	G	C	G	G	A	C	A	A	T	C	G	C	G	T	G	C	T	T	G	T	AAC
Col-0	-----------	A	A	T	C	T	C	T	T	T	C	T	C	G	G	T	G	G	A	G	A	A	G	C	G	G	A	C	A	A	T	C	G	C	G	T	G	C	T	T	G	T	AAC
Db-1	-----------	A	A	T	C	T	C	T	T	T	C	T	C	G	G	T	G	G	A	G	A	A	G	C	G	G	A	C	A	A	T	C	G	C	G	T	G	C	C	T	G	T	AAC
DraIII-1	-----------	A	A	T	C	T	C	T	T	T	C	T	C	G	G	T	G	G	A	G	A	A	G	C	G	G	A	C	A	A	T	C	G	C	G	T	G	C	T	T	G	T	AAC
Est-0	-----------	A	A	T	C	T	C	T	T	T	C	T	C	G	G	T	G	G	A	G	A	A	G	C	G	G	A	C	A	A	T	C	G	C	G	T	G	C	T	T	G	T	AAC
Etna-2-1	-----------	A	A	T	C	T	C	T	T	T	C	T	C	G	G	T	G	G	A	T	A	A	G	C	G	G	A	C	A	A	T	C	G	C	G	T	G	C	T	T	G	T	AAC
Etna-2-2	-----------	A	A	T	C	T	C	T	T	T	C	T	C	G	G	T	G	G	A	T	A	A	G	C	G	G	A	C	A	A	T	C	G	C	G	T	G	C	T	T	G	T	AAC
Iasi-1	-----------	A	A	T	C	T	C	T	T	T	C	T	C	G	G	T	G	G	A	G	A	A	G	C	G	G	A	C	A	A	T	C	G	C	G	T	G	C	T	T	G	T	AAC
IP-Tri-0	-----------	A	A	T	C	T	C	T	T	T	C	T	C	G	G	T	G	G	A	G	A	A	G	C	G	G	A	C	A	A	T	C	G	C	G	T	G	C	T	T	G	T	AAC
Kas-1-1	-----------	G	A	T	C	T	C	T	T	T	C	T	C	G	G	T	G	G	A	G	A	A	G	C	G	G	A	C	A	A	T	C	G	C	G	T	G	C	T	T	G	T	AAC
Kas-1-2	-----------	G	A	T	C	T	C	T	T	T	C	T	C	G	G	T	G	G	A	G	A	A	G	C	G	G	A	C	A	A	T	C	G	C	G	T	G	C	T	T	G	T	AAC
Mh-0	-----------	A	A	T	C	T	C	T	T	T	C	T	C	G	G	T	G	G	A	G	A	A	G	C	G	G	A	C	A	A	T	C	G	C	G	T	G	C	T	T	G	T	AAC
Mr-0-1	-----------	A	A	T	C	T	C	T	T	T	C	T	C	G	G	T	G	G	A	T	A	A	G	C	G	G	A	C	A	A	T	C	G	C	G	T	G	C	T	T	G	T	AAC
Mr-0-2	-----------	A	A	T	C	T	C	T	T	T	C	T	C	G	G	T	G	G	A	T	A	A	G	C	G	G	A	C	A	A	T	C	G	C	G	T	G	C	T	T	G	T	AAC
Ms-0-1	-----------	G	A	T	C	T	C	T	T	T	C	T	C	G	G	T	G	G	A	G	A	A	G	C	G	G	A	C	A	A	T	C	G	C	G	T	G	C	T	T	G	T	AAC
Ms-0-2	-----------	G	A	T	C	T	C	T	T	T	C	T	C	G	G	T	G	G	A	G	A	A	G	C	G	G	A	C	A	A	T	C	G	C	G	T	G	C	T	T	G	T	AAC
No-0	-----------	A	A	T	C	T	C	T	T	T	C	T	C	G	G	T	G	G	A	G	A	A	G	C	G	G	A	C	A	A	T	C	G	C	G	T	G	C	T	T	G	T	AAC
Oy-0	-----------	A	A	T	C	T	C	T	T	T	C	T	C	G	G	T	G	G	A	G	A	A	G	C	G	G	A	C	A	A	T	C	G	C	G	T	G	C	T	T	G	T	AAC
Rld-2-1	-----------	A	A	T	C	T	C	T	T	T	C	T	C	G	G	T	G	G	A	G	A	A	G	C	G	G	A	C	A	A	T	C	G	C	G	T	G	C	T	T	G	T	AAC
Rld-2-2	-----------	A	A	T	C	T	C	T	T	T	C	T	C	G	G	T	G	G	A	G	A	A	G	C	G	G	A	C	A	A	T	C	G	C	G	T	G	C	T	T	G	T	AAC
Shigu-2-1	-----------	A	A	T	C	T	C	T	T	T	C	T	C	G	G	T	G	G	A	G	A	A	G	C	G	G	A	C	A	A	T	C	G	C	G	T	G	C	T	T	G	T	AAC
Shigu-2-2	-----------	A	A	T	C	T	C	T	T	T	C	T	C	G	G	T	G	G	A	G	A	A	G	C	G	G	A	C	A	A	T	C	G	C	G	T	G	C	T	T	G	T	AAC
Shigu-2-3	-----------	A	A	T	C	T	C	T	T	T	C	T	C	G	G	T	G	G	A	G	A	A	G	C	G	G	A	C	A	A	T	C	G	C	G	T	G	C	T	T	G	T	AAC
Stw-0	-----------	A	A	T	C	T	C	T	T	T	C	T	C	G	G	T	G	G	A	G	A	A	G	C	G	G	A	C	A	A	T	C	G	C	G	T	G	C	T	T	G	T	AAC
Ws-4	-----------	A	A	T	C	T	C	T	T	T	C	T	C	G	G	T	G	G	A	G	A	A	G	C	G	G	A	C	A	A	T	C	G	C	G	T	G	C	T	T	G	T	AAC
BARC-A-12-1	-----------	A	A	T	C	T	C	T	T	T	C	T	C	G	G	T	G	G	G	G	A	A	G	C	G	G	A	C	A	A	T	C	G	C	G	T	G	C	T	G	G	T	AAC
BARC-A-12-2	-----------	A	A	T	C	T	C	T	T	T	C	T	C	G	G	T	G	G	A	G	A	A	G	C	G	G	A	C	A	A	T	C	G	C	G	T	G	C	T	G	G	T	AAC
BARC-A-12-3	-----------	A	A	T	C	T	C	T	T	T	C	T	C	G	G	T	G	G	A	G	A	A	G	C	G	G	A	C	A	A	T	C	G	C	G	T	G	C	T	G	G	T	AAC
BARC-A-17-1	-----------	A	A	T	C	T	C	T	T	T	C	T	C	G	G	T	G	G	G	G	A	A	G	C	G	G	A	C	A	A	T	C	G	C	G	T	G	C	T	G	G	T	AAC
BARC-A-17-2	-----------	A	A	T	C	T	C	T	T	T	C	T	C	G	G	T	G	G	A	G	A	A	G	C	G	G	A	C	A	A	T	C	G	C	G	T	G	C	T	G	G	T	AAC
BARC-A-17-3	-----------	A	A	T	C	T	C	T	T	T	C	T	C	G	G	T	G	G	A	G	A	A	G	C	G	G	A	C	A	A	T	C	G	C	G	T	G	C	T	G	G	T	AAC
Bur-0-1	-----------	A	A	T	C	T	C	T	T	T	C	T	C	G	G	T	G	G	A	G	A	A	G	C	G	G	A	C	A	A	T	C	G	C	G	T	G	C	T	G	G	T	AAC
Bur-0-2	-----------	A	A	T	C	T	C	T	T	T	C	T	C	G	G	T	G	G	A	G	A	A	G	C	G	G	A	C	A	A	T	C	G	C	C	T	G	C	T	G	G	T	AAC
Bur-0-3	-----------	A	A	T	C	T	C	T	T	T	C	T	C	G	G	T	G	G	A	G	A	A	G	C	G	G	A	C	A	A	T	C	G	C	C	T	G	C	T	G	G	T	AAC
Can-0-1	-----------	A	A	T	C	T	C	T	T	T	C	T	C	G	G	T	G	G	A	G	A	A	G	C	G	G	A	C	A	A	T	C	G	C	G	T	G	C	T	G	G	T	AAC
Can-0-2	-----------	A	A	T	C	T	C	T	T	T	C	T	C	G	G	T	G	G	A	G	A	A	G	C	G	G	A	C	A	A	T	C	G	C	G	T	G	C	T	G	G	T	AAC
Can-0-3	-----------	A	A	T	C	T	C	T	T	T	C	T	C	G	G	T	G	G	A	G	A	A	G	C	G	G	A	C	A	A	T	C	G	C	G	T	G	C	T	G	G	T	AAC
Cant-1-1	-----------	A	A	T	C	T	C	T	T	T	C	T	C	G	G	T	G	G	A	G	A	A	G	C	G	G	A	C	A	A	T	C	G	C	G	T	G	C	T	G	G	T	AAC
Cant-1-2	-----------	A	A	T	C	T	C	T	T	T	C	T	C	G	G	T	G	G	A	G	A	A	G	C	G	G	A	C	A	A	T	C	G	C	G	T	G	C	T	G	G	T	AAC
Cant-1-3	-----------	A	A	T	C	T	C	T	T	T	C	T	C	G	G	T	G	G	A	G	A	A	G	C	G	G	A	C	A	A	T	C	G	C	G	T	G	C	T	G	G	T	AAC
Ct-1-1	-----------	A	A	T	C	T	C	T	T	T	C	T	C	G	G	T	G	G	A	G	A	A	G	C	G	G	A	C	T	A	T	C	G	C	G	T	G	C	T	G	G	T	AAC
Ct-1-2	-----------	A	A	T	C	T	C	T	T	T	C	T	C	G	G	T	G	G	A	G	A	A	G	C	G	G	A	C	T	A	T	C	G	C	G	T	G	C	T	G	G	T	AAC
Elh-2-1	-----------	A	A	T	C	T	C	T	T	T	C	T	C	G	G	T	G	G	A	G	A	A	G	C	G	G	A	C	A	A	T	C	G	C	G	T	G	C	T	G	G	T	AAC
Elh-2-2	-----------	A	A	T	C	T	C	T	T	T	C	T	C	G	G	T	G	G	A	G	A	A	G	C	G	G	A	C	A	A	T	C	G	C	G	T	G	C	T	G	G	T	AAC
Elh-2-3	-----------	A	A	T	C	T	C	T	T	T	C	T	C	G	G	T	G	G	A	G	A	A	G	C	G	G	A	C	A	A	T	C	G	C	G	T	G	C	T	G	G	T	AAC
Had-6b-1	-----------	A	A	T	C	T	C	T	T	T	C	T	C	G	G	T	G	G	A	G	A	A	G	C	G	G	A	C	A	A	T	C	G	C	G	T	G	C	T	G	G	T	AAC
Had-6b-2	-----------	A	A	T	C	T	C	T	T	T	C	T	C	G	G	T	G	G	A	G	A	A	G	C	G	G	A	C	A	A	T	C	G	C	G	T	G	C	T	G	G	T	AAC
IP-Alo-19-1	-----------	A	A	T	C	T	C	T	T	T	C	T	C	G	G	T	G	G	A	G	A	A	G	C	G	G	A	C	A	A	T	C	G	C	G	T	G	C	T	G	G	T	AAC
IP-Alo-19-2	-----------	A	A	T	C	T	C	T	T	T	C	T	C	G	G	T	G	G	A	G	A	A	G	C	G	G	A	C	A	A	T	C	G	C	G	T	G	C	T	G	G	T	AAC
IP-Alo-19-3	-----------	A	A	T	C	T	C	T	T	T	C	T	C	G	G	T	G	G	A	G	A	A	G	C	G	G	A	C	A	A	T	C	G	C	G	T	G	C	T	G	G	T	AAC
IP-Lor-16-1	-----------	A	A	T	C	T	C	T	T	T	C	T	C	G	G	T	G	G	A	G	A	A	G	C	G	G	A	C	A	A	T	C	G	C	G	T	G	C	T	G	G	T	AAC
IP-Lor-16-2	-----------	A	A	T	C	T	C	T	T	T	C	T	C	G	G	T	G	G	A	G	A	A	G	C	G	G	A	C	A	A	T	C	G	C	G	T	G	C	T	G	G	T	AAC
IP-Lor-16-3	-----------	A	A	T	C	T	C	T	T	T	C	T	C	G	G	T	G	G	A	G	A	A	G	C	G	G	A	C	A	A	T	C	G	C	G	T	G	C	T	G	G	T	AAC
IP-Med-0-1	-----------	A	A	T	C	T	C	T	T	T	C	T	C	G	G	T	G	G	A	G	A	A	G	C	G	G	A	C	A	A	T	C	G	C	G	T	G	C	T	G	G	T	AAC
IP-Med-0-2	-----------	A	A	T	C	T	C	T	T	T	C	T	C	G	G	T	G	G	A	G	A	A	G	C	G	G	A	C	A	A	T	C	G	C	G	T	G	C	T	G	G	T	AAC
IP-Med-0-3	-----------	A	A	T	C	T	C	T	T	T	C	T	C	G	G	T	G	G	A	G	A	A	G	C	G	G	A	C	A	A	T	C	G	C	G	T	G	C	T	G	G	T	AAC
IP-Per-0-1	-----------	A	A	T	C	T	C	T	T	T	C	T	C	G	G	T	G	G	A	G	A	A	G	C	G	G	A	C	A	A	T	C	G	C	G	T	G	C	T	G	G	T	AAC
IP-Per-0-2	-----------	A	A	T	C	T	C	T	T	T	C	T	C	G	G	T	G	G	A	G	A	A	G	C	G	G	A	C	A	A	T	C	G	C	G	T	G	C	T	G	G	T	AAC
IP-Per-0-3	-----------	A	A	T	C	T	C	T	T	T	C	T	C	G	G	T	G	G	A	G	A	A	G	C	G	G	A	C	A	A	T	C	G	C	G	T	G	C	T	G	G	T	AAC
IP-San-9-1	-----------	A	A	T	C	T	C	T	T	T	C	T	C	G	G	T	G	G	A	G	A	A	G	C	G	G	A	C	A	A	T	C	G	C	G	T	G	C	T	G	G	T	AAC
IP-San-9-2	-----------	A	A	T	C	T	C	T	T	T	C	T	C	G	G	T	G	G	A	G	A	A	G	C	G	G	A	C	A	A	T	C	G	C	G	T	G	C	T	G	G	T	AAC
IP-San-9-3	-----------	A	A	T	C	T	C	T	T	T	C	T	C	G	G	T	G	G	A	G	A	A	G	C	G	G	A	C	A	A	T	C	G	C	G	T	G	C	T	G	G	T	AAC
Jea-1	-----------	A	A	T	C	T	C	T	T	T	C	T	C	G	G	T	G	G	A	G	A	A	G	C	G	G	A	C	A	A	T	C	G	C	G	T	G	C	T	G	G	T	AAC
Jea-2	-----------	A	A	T	C	T	C	T	T	T	C	T	C	G	G	T	G	G	A	G	A	A	G	C	G	G	A	C	A	A	T	C	G	C	G	T	G	C	T	G	G	T	AAC
Jea-3	-----------	A	A	T	C	T	C	T	T	T	C	T	C	G	G	T	G	G	A	G	A	A	G	C	G	G	A	C	A	A	T	C	G	C	G	T	G	C	T	G	G	T	AAC
Rubezhnoe-1-1	-----------	A	A	T	C	T	C	T	T	T	C	T	C	G	G	T	A	G	A	G	A	A	G	C	G	G	A	C	T	A	T	C	G	C	G	T	G	C	T	G	G	T	AAC
Rubezhnoe-1-2	-----------	A	A	T	C	T	C	T	T	T	C	T	C	G	G	T	A	G	A	G	A	A	G	C	G	G	A	C	T	A	T	C	G	C	G	T	G	C	T	G	G	T	AAC
Toufl-1-1	-----------	A	A	T	C	T	C	T	T	T	C	T	C	G	G	T	G	G	A	G	A	A	G	C	G	G	A	C	A	A	T	C	G	C	G	T	G	C	T	G	G	T	AAC
Toufl-1-2	-----------	A	A	T	C	T	C	T	T	T	C	T	C	G	G	T	G	G	A	G	A	A	G	C	G	G	A	C	A	A	T	C	G	C	G	T	G	C	T	G	G	T	AAC
Toufl-1-3	-----------	A	A	T	C	T	C	T	T	T	C	T	C	G	G	T	G	G	A	G	A	A	G	C	G	G	A	C	A	A	T	C	G	C	G	T	G	C	T	G	G	T	AAC
Tsu-0-1	-----------	A	A	T	C	T	C	T	T	T	C	T	C	G	G	T	G	G	A	G	A	A	G	C	G	G	A	C	A	A	T	C	G	C	G	T	G	C	T	G	G	T	AAC
Tsu-0-2	-----------	A	A	T	C	T	C	T	T	T	C	T	C	G	G	T	G	G	A	G	A	A	G	C	G	G	A	C	A	A	T	C	G	C	G	T	G	C	T	G	G	T	AAC
ANGE-B-2	-----------	A	A	T	C	T	C	T	T	T	C	T	C	G	G	T	G	G	A	G	A	T	G	T	G	T	A	C	A	A	T	C	G	C	G	T	G	C	T	G	G	T	TAC
FERR-A-8	-----------	A	A	T	C	T	C	T	T	T	C	T	C	G	G	T	G	G	A	G	A	T	G	T	G	T	A	C	A	A	T	C	G	C	G	T	G	C	T	G	G	T	TAC
Gel-1	-----------	A	A	T	C	T	C	T	T	T	C	T	C	G	G	T	G	G	A	G	A	T	G	C	G	T	A	C	A	A	T	C	G	C	G	T	G	C	T	G	G	T	TAC
HR-10	-----------	A	A	T	C	T	C	T	T	T	C	T	C	G	G	T	G	G	A	G	A	T	G	C	G	G	A	C	A	A	T	C	G	C	G	T	G	C	T	G	G	T	TAC
IP-Evs-0	-----------	A	A	T	C	T	C	T	T	T	C	T	C	G	G	T	G	G	A	G	A	T	G	C	G	G	A	C	A	A	T	C	G	C	G	T	G	C	T	G	G	T	TAC
IP-Evs-12	-----------	A	A	T	C	T	C	T	T	T	C	T	C	G	G	T	G	G	A	G	A	T	G	C	G	G	A	C	A	A	T	C	G	C	G	T	G	C	T	G	G	T	TAC
IP-Fel-2-2	-----------	A	A	T	C	T	C	T	T	T	C	T	C	G	G	T	G	G	A	G	A	T	G	C	G	G	A	C	A	A	T	C	G	C	G	T	G	C	T	G	G	T	TAC
IP-Fel-2-4	-----------	A	A	T	C	T	C	T	T	T	C	T	C	G	G	T	G	G	A	G	A	T	G	C	G	G	A	C	A	A	T	C	G	C	G	T	G	C	T	G	G	T	TAC
IP-Fel-2-5	-----------	A	A	T	C	T	C	T	T	T	C	T	C	G	G	T	G	G	A	G	A	T	G	C	G	G	A	C	A	A	T	C	G	C	G	T	A	C	T	G	G	T	TAC
IP-Fel-2-6	-----------	A	A	T	C	T	C	T	T	T	C	T	C	G	G	T	G	G	A	G	A	T	G	C	G	G	A	C	A	A	T	C	G	C	G	T	G	C	T	G	G	T	TAC
IP-Fel-2-8	-----------	A	A	T	C	T	C	T	T	T	C	T	C	G	G	T	G	G	A	G	A	T	G	C	G	G	A	C	A	A	T	C	G	C	G	T	G	C	T	G	G	T	TAC
IP-Fel-2-9	-----------	A	A	T	C	T	C	T	T	T	C	T	C	G	A	T	G	T	A	G	A	T	G	C	G	G	A	C	A	A	T	C	G	C	G	C	G	C	T	G	G	T	TAC
IP-Fel-2-10	-----------	A	A	T	C	A	C	T	T	T	C	T	C	G	G	T	G	T	A	G	A	T	G	C	G	T	A	C	A	A	T	C	G	C	G	T	G	C	T	G	G	T	TAC
IP-Hum-4	-----------	A	A	T	C	T	C	T	T	T	C	T	C	G	G	T	G	G	A	G	A	T	G	C	G	G	A	C	A	A	T	C	G	C	G	T	G	C	T	G	G	T	TAC
IP-Ini-0	-----------	A	A	T	C	T	C	T	T	T	C	T	C	G	G	T	G	G	A	G	A	T	G	C	G	G	A	C	A	A	T	C	G	C	G	T	G	C	T	G	G	T	TAC
IP-Med-3	-----------	A	A	T	C	T	C	T	T	T	C	T	C	G	G	T	G	G	A	G	A	T	G	C	G	G	A	C	A	A	T	C	G	C	G	T	G	C	T	G	G	T	TAC
IP-Met-6-1	-----------	A	A	T	C	T	C	T	T	T	C	T	C	G	G	T	G	G	A	G	A	T	G	C	G	G	A	C	A	A	T	C	G	C	G	T	G	C	T	G	G	T	TAC
IP-Met-6-1	-----------	A	A	T	C	T	C	T	T	T	C	T	C	G	G	T	G	G	A	G	A	T	G	C	G	G	A	C	A	A	T	C	G	C	G	T	G	C	T	G	G	T	TAC
IP-Mos-5	-----------	A	A	T	C	T	C	T	T	T	C	T	C	G	G	T	G	G	A	G	A	T	G	C	G	G	A	C	A	A	T	C	G	C	G	T	G	C	T	G	G	T	TAC
Ler-0	-----------	A	A	T	C	T	C	T	T	T	C	T	C	G	G	T	G	G	A	G	A	T	G	C	G	T	A	C	A	A	T	C	G	C	G	T	G	C	T	G	G	T	TAC
Pyl-1	-----------	A	A	T	C	T	C	T	T	T	C	T	C	G	G	T	G	G	A	G	A	T	G	C	G	G	A	C	A	A	T	C	G	C	G	T	G	C	T	G	G	T	TAC
ANGE-B-10	-----------	A	A	T	T	T	C	T	T	T	C	T	C	G	G	T	G	G	A	G	A	T	G	C	G	G	A	C	A	A	T	C	G	C	G	T	G	C	T	G	G	T	TAC
AUZE-A-5	-----------	A	A	T	T	T	C	T	T	T	C	T	C	G	G	T	G	G	A	G	A	T	G	C	G	G	A	C	A	A	T	C	G	C	G	T	G	CT	T	G	G	T	TAC
BANI-C-1-1	-----------	A	A	T	T	T	C	T	T	T	C	T	C	G	G	T	G	G	A	G	A	T	G	C	G	G	A	C	A	A	T	C	G	C	G	T	G	C	T	G	G	T	TAC
BANI-C-1-2	-----------	A	A	T	T	T	C	T	T	T	C	T	C	G	G	T	G	G	A	G	A	T	G	C	G	G	A	C	A	A	T	C	G	C	G	T	G	C	T	G	G	T	TAC
BANI-C-12	-----------	A	A	T	T	T	C	T	T	T	C	T	C	G	G	T	G	G	A	G	A	T	G	C	G	G	A	C	A	A	T	C	G	C	G	T	G	C	T	G	G	T	TAC
BARA-C-3	-----------	A	A	T	T	T	C	T	T	T	C	T	C	G	G	T	G	G	A	G	A	T	G	C	G	G	A	C	A	A	T	C	G	C	G	T	G	C	T	G	G	T	TAC
BELC-C-10	-----------	A	A	T	T	T	C	T	T	T	C	T	C	G	G	T	G	G	A	G	A	T	G	C	G	G	A	C	A	A	T	C	G	C	G	T	G	C	T	G	G	T	TAC
BELC-C-12	-----------	A	A	T	T	T	C	T	T	T	C	T	C	G	G	T	G	G	A	G	A	T	G	C	G	G	A	C	A	A	T	C	G	C	G	T	G	C	T	G	G	T	TAC
Bla-1	-----------	A	A	T	T	T	C	T	T	T	C	T	C	G	G	T	G	G	A	G	A	T	G	C	G	G	A	C	A	A	T	C	G	C	G	T	G	C	T	G	G	T	TAC
BROU-A-10	-----------	A	A	T	T	T	C	T	T	T	C	T	C	G	G	T	G	G	A	G	A	T	G	C	G	G	A	C	A	A	T	C	G	C	G	T	G	C	T	G	G	T	TAC
Co-4	-----------	A	A	T	T	T	C	T	T	T	C	T	C	G	G	T	G	G	A	G	A	T	G	C	G	G	A	C	A	A	T	C	G	C	G	T	G	C	T	G	G	T	TAC
Edi-0-1	-----------	A	A	T	T	T	C	T	T	T	C	T	C	G	G	T	G	G	A	G	A	T	G	C	G	G	A	C	A	A	T	C	G	C	G	T	G	C	T	G	G	T	TAC
Edi-0-2	-----------	A	A	T	T	T	C	T	T	T	C	T	C	G	G	T	G	G	A	G	A	T	G	C	G	G	A	C	A	A	T	C	G	C	G	T	G	C	T	G	G	T	TAC
Est-1-1	-----------	A	A	T	T	T	C	T	T	T	C	T	C	G	G	T	G	G	A	G	A	T	G	C	G	G	A	C	A	A	T	C	G	C	G	T	G	C	T	G	G	T	TAC
Est-1-2	-----------	A	A	T	T	T	C	T	T	T	C	T	C	G	G	T	G	G	A	G	A	T	G	C	G	G	A	C	A	A	T	C	G	C	G	T	G	C	T	G	G	T	TAC
Ey15-2-1	-----------	A	A	T	T	T	C	T	T	T	C	T	C	G	G	T	G	G	A	G	A	T	G	C	G	G	A	C	A	A	T	C	G	C	G	T	G	C	T	G	G	T	TAC
Ey15-2-2	-----------	A	A	T	T	T	C	T	T	T	C	T	C	G	G	T	G	G	A	G	A	T	G	C	G	G	A	C	A	A	T	C	G	C	G	T	G	C	T	G	G	T	TAC
FERR-A-12	-----------	A	A	T	T	T	C	T	T	T	C	T	C	G	G	T	G	G	A	G	A	T	G	C	G	G	A	C	A	A	T	C	G	C	G	T	G	C	T	G	G	T	TAC
Ge-0	-----------	A	A	T	T	T	C	T	T	T	C	T	C	G	G	T	G	G	A	G	A	T	G	C	G	G	A	C	A	A	T	C	G	C	G	T	G	C	T	G	G	T	TAC
Ice-1	-----------	A	A	T	T	T	C	T	T	T	C	T	C	G	G	T	G	G	A	G	A	T	G	C	G	G	A	C	A	A	T	C	G	C	G	T	G	C	T	G	G	T	TAC
IP-Bus-0	-----------	A	A	T	T	T	C	T	T	T	C	T	C	G	G	T	G	G	A	G	A	T	G	C	G	G	A	C	A	A	T	C	G	C	G	T	G	C	T	G	G	T	TAC
IP-Piq-0	-----------	A	A	T	T	T	C	T	T	T	C	T	C	G	G	T	G	G	A	G	A	T	G	C	G	G	A	C	A	A	T	C	G	C	G	T	G	C	T	G	G	T	TAC
Kew-1	-----------	A	A	T	T	T	C	T	T	T	C	T	C	G	G	T	G	G	A	G	A	T	G	C	G	G	A	C	A	A	T	C	G	C	G	T	G	C	T	G	G	T	TAC
LACR-C-14	-----------	A	A	T	T	T	C	T	T	T	C	T	C	G	G	T	G	G	A	G	A	T	G	C	G	G	A	C	A	A	T	C	G	C	G	T	G	CT	T	G	G	T	TAC
MERE-A-13	-----------	A	A	T	T	T	C	T	T	T	C	T	C	G	G	T	G	G	A	G	A	T	G	C	G	G	A	C	A	A	T	C	G	C	G	T	G	C	T	G	G	T	TAC
MONTM-B-16	-----------	A	A	T	T	T	C	T	T	T	C	T	C	G	G	T	G	G	A	G	A	T	G	C	G	G	A	C	A	A	T	C	G	C	G	T	G	C	T	G	G	T	TAC
MONTM-B-7	-----------	A	A	T	T	T	C	T	T	T	C	T	C	G	G	T	G	G	A	G	A	T	G	C	G	G	A	C	A	A	T	C	G	C	G	T	G	C	T	G	G	T	TAC
Nok-1	-----------	A	A	T	T	T	C	T	T	T	C	T	C	G	G	T	G	G	A	G	A	T	G	C	G	G	A	C	A	A	T	C	G	C	G	T	G	C	T	G	G	T	TAC
PREI-A-14	-----------	A	A	T	T	T	C	T	T	T	C	T	C	G	G	T	G	G	A	G	A	T	G	C	G	G	A	C	A	A	T	C	G	C	G	T	G	C	T	G	G	T	TAC
Ri-0	-----------	A	A	T	T	T	C	T	T	T	C	T	C	G	G	T	G	G	A	G	A	T	G	C	G	G	A	C	A	A	T	C	G	C	G	T	G	C	T	G	G	T	TAC
RRS10	-----------	A	A	T	T	T	C	T	T	T	C	T	C	G	G	T	G	G	A	G	A	T	G	C	G	G	A	C	A	A	T	C	G	C	G	T	G	C	T	G	G	T	TAC
Ru-2-1	-----------	A	A	T	T	T	C	T	T	T	C	T	C	G	G	T	G	G	A	G	A	T	G	C	G	G	A	C	A	A	T	C	G	C	G	T	G	C	T	G	G	T	TAC
Ru-2-2	-----------	A	A	T	T	T	C	T	T	T	C	T	C	G	G	T	G	G	A	G	A	T	G	C	G	G	A	C	A	A	T	C	G	C	G	T	G	C	T	G	G	T	TAC
SALE-A-10	-----------	A	A	T	T	T	C	T	T	T	C	T	C	G	G	T	G	G	A	G	A	T	G	C	G	G	A	C	A	A	T	C	G	C	G	T	G	C	T	G	G	T	TAC
SALE-A-17	-----------	A	A	T	T	T	C	T	T	T	C	T	C	G	G	T	G	G	A	G	A	T	G	C	G	G	A	C	A	A	T	C	G	C	G	T	G	C	T	G	G	T	TAC
St-0	-----------	A	A	T	T	T	C	T	T	T	C	T	C	G	G	T	G	G	A	G	A	T	G	C	G	G	A	C	A	A	T	C	G	C	G	T	G	C	T	G	G	T	TAC
T850-1	-----------	A	A	T	T	T	C	T	T	T	C	T	C	G	G	T	G	G	A	G	A	T	G	C	G	G	A	C	A	A	T	C	G	C	G	T	G	C	T	G	G	T	TAC
T850-2	-----------	A	A	T	T	T	C	T	T	T	C	T	C	G	G	T	G	G	A	G	A	T	G	C	G	G	A	C	A	A	T	C	G	C	G	T	G	C	T	G	G	T	TAC
Tul-0	-----------	A	A	T	T	T	C	T	T	T	C	T	C	G	G	T	G	G	A	G	A	T	G	C	G	G	A	C	A	A	T	C	G	C	G	T	G	C	T	G	G	T	TAC
Valsi-1	-----------	A	A	T	T	T	C	T	T	T	C	T	C	G	G	T	G	G	A	G	A	T	G	C	G	G	A	C	A	A	T	C	G	C	G	T	G	C	T	G	G	T	TAC
Yo-0	-----------	A	A	T	T	T	C	T	T	T	C	T	C	G	G	T	G	G	A	G	A	T	G	C	G	G	A	C	A	A	T	C	G	C	G	T	G	C	T	G	G	T	TAC
IP-Fel-2-1	-----------	A	A	T	C	T	C	T	T	T	C	T	C	G	G	T	G	T	A	G	A	T	G	C	G	G	A	C	A	A	T	T	G	C	G	T	G	C	T	G	G	T	TAT
IP-Fel-2-3	-----------	A	A	T	C	T	C	T	T	T	C	T	C	G	G	T	G	G	A	G	A	T	G	C	G	G	A	C	A	A	T	T	G	T	G	T	G	C	T	G	G	T	TAT
IP-Fel-2-7	-----------	A	A	T	C	T	C	T	T	T	C	T	C	G	G	T	G	G	A	G	A	T	G	C	G	G	A	C	A	A	T	T	G	T	G	T	G	C	T	G	GT	T	TAT
IP-Mos-9	-----------	A	A	T	C	T	C	T	T	T	C	T	C	T	G	T	G	G	A	G	C	T	C	C	G	G	A	C	A	T	T	T	G	C	G	T	G	C	T	G	G	T	TTT
IP-Hom-0	-----------	A	G	T	C	T	C	T	T	T	C	T	C	G	G	T	G	G	A	G	C	T	G	C	G	G	G	C	A	T	T	T	G	C	G	T	G	C	T	G	G	T	TTT
Cvi-0	-----------	A	A	T	T	T	C	T	T	T	C	T	C	G	G	T	G	G	A	G	A	T	G	C	G	G	A	C	A	T	T	T	G	C	G	T	G	C	T	G	G	T	TTT
Dog-4	-----------	A	A	T	T	T	C	T	T	T	C	T	C	G	G	T	G	G	A	G	A	T	G	C	G	G	A	C	A	T	T	T	G	C	G	T	G	C	T	G	G	T	TTT
Geg-14	-----------	A	A	T	T	T	C	T	T	T	C	T	C	G	G	T	G	G	A	G	A	T	G	C	G	G	A	C	A	T	T	T	G	C	G	T	G	C	T	G	G	T	TTT
Kz-9	-----------	A	A	T	T	T	C	T	T	T	C	T	C	G	G	T	G	G	A	G	A	T	G	C	G	G	A	C	A	T	T	T	G	C	G	T	G	C	T	G	G	T	TTT
N13-1	-----------	A	A	T	T	T	C	T	T	T	C	T	C	G	G	T	G	G	A	G	A	T	G	C	G	G	A	C	A	T	T	T	G	C	G	T	G	C	T	G	G	T	TTT
N13-2	-----------	A	A	T	T	T	C	T	T	T	C	T	C	G	G	T	G	G	A	G	A	T	G	C	G	G	A	C	A	T	T	T	G	C	G	T	G	C	T	G	G	T	TTT
Nemrut-1	-----------	A	A	T	T	T	C	T	T	T	C	T	C	G	G	T	G	G	A	G	A	T	G	C	G	G	A	C	A	T	T	T	G	C	G	T	G	C	T	G	G	T	TTT
Nov-02-1	-----------	A	A	T	T	T	C	T	T	T	C	T	C	G	G	T	G	G	A	G	A	T	G	C	G	G	A	C	A	T	T	T	G	C	G	T	G	C	T	G	G	T	TTT
Nov-02-2	-----------	A	A	T	T	T	C	T	T	T	C	T	C	G	G	T	G	G	A	G	A	T	G	C	G	G	A	C	A	T	T	T	G	C	G	T	G	C	T	G	G	T	TTT
Taz-0	-----------	A	A	T	G	T	T	T	G	T	A	T	C	G	G	T	G	G	A	G	A	T	G	C	G	G	A	C	A	T	T	T	G	C	G	T	G	C	T	G	G	T	TTT
Altai-5	-----------	A	A	T	T	T	C	T	T	T	C	T	C	G	G	A	G	G	A	G	A	T	G	C	G	G	A	C	A	T	T	T	T	C	G	T	G	C	T	G	G	T	TTT
Kar-1	-----------	A	A	T	T	T	C	T	T	T	C	T	C	G	G	A	G	G	A	G	A	T	G	C	G	G	A	C	A	T	T	T	T	C	G	T	G	C	T	G	G	T	TTT
Kyr-1	-----------	A	A	T	T	T	C	T	T	T	C	T	C	G	G	A	G	G	A	G	A	T	G	C	G	G	A	C	A	T	T	T	T	C	G	T	G	C	T	G	G	T	TTT
Shahdara	-----------	A	A	T	T	T	C	T	T	T	C	T	A	G	G	A	G	G	A	G	A	T	G	C	G	G	A	C	A	T	T	T	T	C	G	T	G	C	T	G	G	T	TTT
Sus-1	-----------	A	A	T	T	T	C	T	T	T	C	T	C	G	G	A	G	G	A	G	A	T	G	C	G	G	A	C	A	T	T	T	T	C	G	T	G	C	T	G	G	T	TTT
Zal-1	-----------	A	A	T	T	T	C	T	T	T	C	T	C	G	G	A	G	G	A	G	A	T	G	C	G	G	A	C	A	T	T	T	T	C	G	T	G	C	T	G	G	T	TTT
GAIL-B-11-1	-----------	A	A	T	T	T	C	T	T	T	C	T	C	G	G	T	G	G	A	G	A	T	G	C	G	G	G	C	A	T	T	T	G	C	G	T	G	C	T	G	G	T	TTT
GAIL-B-11-2	-----------	A	A	T	T	T	C	T	T	T	C	T	C	G	G	T	G	G	A	G	A	T	G	C	G	G	G	C	A	T	T	T	G	C	G	T	G	C	T	G	G	T	TTT
GAIL-B-11-3	-----------	A	A	T	T	T	C	T	T	T	C	T	C	G	G	T	G	G	A	G	A	T	G	C	G	G	G	C	A	T	T	T	G	C	G	T	G	C	T	G	G	T	TTT
IP-Hom-4-1	-----------	A	A	T	T	T	C	T	T	T	C	T	C	G	G	T	G	G	A	G	A	T	G	C	G	G	G	C	A	T	T	T	G	C	G	T	G	C	T	G	G	T	TTT
IP-Hom-4-2	-----------	A	A	T	T	T	C	T	T	T	C	T	C	G	G	T	G	G	A	G	A	T	G	C	G	G	G	C	A	T	T	T	G	C	G	T	G	C	T	G	G	T	TTT
Qar-8a	-----------	A	A	T	T	T	C	T	T	T	C	T	C	G	G	T	G	G	A	G	A	T	G	C	A	G	G	C	A	T	T	T	G	C	G	T	G	C	T	G	G	T	TTT
Hiroshima	-----------	A	A	T	T	T	C	T	T	T	C	C	C	G	G	T	G	G	A	G	C	T	G	C	G	G	G	C	A	T	G	T	G	C	G	T	G	C	T	G	G	G	TTT
Ishikawa	-----------	A	A	T	T	T	C	T	T	T	C	C	C	G	G	T	G	G	A	G	C	T	G	C	G	G	G	C	A	T	G	T	G	C	G	T	G	C	T	G	G	G	TTT
Are-1	TAGGGTTTCTG	A	A	A	G	T	C	C	G	C	C	T	C	G	G	T	G	G	A	G	C	T	G	C	G	G	G	C	A	T	G	T	G	C	G	T	G	C	T	G	G	T	TTT
Are-10	TAGGGTTTCTG	A	A	A	G	T	C	C	G	C	C	T	C	G	G	T	G	G	A	G	C	T	G	C	G	G	G	C	A	T	G	T	G	C	G	T	G	C	T	G	G	T	TTT
Are-2	TAGGGTTTCTG	A	A	A	G	T	C	C	G	C	C	T	C	G	G	T	G	G	A	G	C	T	G	C	G	G	G	C	A	T	G	T	G	C	G	T	G	C	T	G	G	T	TTT
Are-6	TAGGGTTTCTG	A	A	A	G	T	C	C	G	C	C	T	C	G	G	T	G	G	A	G	C	T	G	C	G	G	G	C	A	T	G	T	G	C	G	T	G	C	T	G	G	T	TTT
Rab-R1	TAGGGTTTCTG	A	A	A	G	T	C	C	G	C	C	T	C	G	G	T	G	G	A	G	C	T	G	C	G	G	G	T	A	T	G	T	G	C	G	T	G	C	T	G	G	T	TTT
Rabacal-1	TAGGGTTTCTG	A	A	A	G	T	C	C	G	C	C	T	C	G	G	T	G	G	A	G	C	T	G	C	G	G	G	T	A	T	G	T	G	C	G	T	G	C	T	G	G	T	TTT
The three polymorphisms used to define the different forms of the antidote are in bold.
* Base 1 is the A of the start codon.
