# Supplementary material for: Identification of novel genes responsible for a pollen killer present in local natural populations of Arabidopsis thaliana
Source: PLoS Genet. 2025 Jan 13;21(1):e1011451. doi: 10.1371/journal.pgen.1011451 (PMC11761171; doi:10.1371/journal.pgen.1011451)
Supplement: S11 Table — (XLSX) [file pgen.1011451.s017.xlsx]

## Sheet: S11_Table
S11_Table: PK3 haplotypes of 301 TOU-A accessions
accession ID	accession name	KPOK3A	KPOK3C	APOK3	haplotype
71047	TOU-A1-4	Mr-like	+	AAC	killer
71051	TOU-A1-6	Mr-like	+	AAC	killer
71060	TOU-A1-7	Mr-like	+	AAC	killer
71067	TOU-A1-8	Mr-like	+	AAC	killer
71075	TOU-A1-9	Mr-like	+	AAC	killer
71001	TOU-A1-10	Mr-like	+	AAC	killer
71015	TOU-A1-12	Mr-like	+	AAC	killer
71022	TOU-A1-13	Mr-like	+	AAC	killer
71028	TOU-A1-14	Mr-like	+	AAC	killer
71032	TOU-A1-16	Mr-like	+	AAC	killer
71037	TOU-A1-23	Mr-like	+	AAC	killer
71038	TOU-A1-26	Mr-like	+	AAC	killer
71042	TOU-A1-33	Mr-like	+	AAC	killer
71043	TOU-A1-34	Mr-like	+	AAC	killer
71046	TOU-A1-39	Mr-like	+	AAC	killer
71048	TOU-A1-41	Mr-like	+	AAC	killer
71053	TOU-A1-61	Mr-like	+	AAC	killer
71057	TOU-A1-66	Mr-like	+	AAC	killer
71062	TOU-A1-74	Mr-like	+	AAC	killer
71064	TOU-A1-77	Mr-like	+	AAC	killer
71066	TOU-A1-79	Mr-like	+	AAC	killer
71068	TOU-A1-80	Mr-like	+	AAC	killer
71069	TOU-A1-81	Mr-like	+	AAC	killer
71073	TOU-A1-88	Mr-like	+	AAC	killer
71006	TOU-A1-111	Mr-like	+	AAC	killer
71010	TOU-A1-115	Mr-like	+	AAC	killer
71011	TOU-A1-116	Mr-like	+	AAC	killer
71012	TOU-A1-117	Mr-like	+	AAC	killer
71016	TOU-A1-120	Mr-like	+	AAC	killer
71017	TOU-A1-122	Mr-like	+	AAC	killer
71018	TOU-A1-124	Mr-like	+	AAC	killer
71020	TOU-A1-128	Mr-like	+	AAC	killer
71025	TOU-A1-134	Mr-like	+	AAC	killer
71030	TOU-A1-143	Mr-like	+	AAC	killer
71255	TOU-A5-4	Mr-like	+	AAC	killer
71281	TOU-A5-7	Mr-like	+	AAC	killer
71290	TOU-A5-8	Mr-like	+	AAC	killer
71298	TOU-A5-9	Mr-like	+	AAC	killer
71212	TOU-A5-12	Mr-like	+	AAC	killer
71221	TOU-A5-13	Mr-like	+	AAC	killer
71228	TOU-A5-14	Mr-like	+	AAC	killer
71231	TOU-A5-15	Mr-like	+	AAC	killer
71232	TOU-A5-16	Mr-like	+	AAC	killer
71233	TOU-A5-17	Mr-like	+	AAC	killer
71234	TOU-A5-18	Mr-like	+	AAC	killer
71235	TOU-A5-19	Mr-like	+	AAC	killer
71236	TOU-A5-20	Mr-like	+	AAC	killer
71237	TOU-A5-21	Mr-like	+	AAC	killer
71239	TOU-A5-23	Mr-like	+	AAC	killer
71240	TOU-A5-24	Mr-like	+	AAC	killer
71241	TOU-A5-25	Mr-like	+	AAC	killer
71242	TOU-A5-26	Mr-like	+	AAC	killer
71243	TOU-A5-27	Mr-like	+	AAC	killer
71244	TOU-A5-28	Mr-like	+	AAC	killer
71245	TOU-A5-29	Mr-like	+	AAC	killer
71247	TOU-A5-30	Mr-like	+	AAC	killer
71248	TOU-A5-33	Mr-like	+	AAC	killer
71251	TOU-A5-36	Mr-like	+	AAC	killer
71252	TOU-A5-37	Mr-like	+	AAC	killer
71257	TOU-A5-41	Mr-like	+	AAC	killer
71261	TOU-A5-47	Mr-like	+	AAC	killer
71263	TOU-A5-49	Mr-like	+	AAC	killer
71266	TOU-A5-51	Mr-like	+	AAC	killer
71272	TOU-A5-57	Mr-like	+	AAC	killer
71275	TOU-A5-63	Mr-like	+	AAC	killer
71276	TOU-A5-64	Mr-like	+	AAC	killer
71277	TOU-A5-65	Mr-like	+	AAC	killer
71278	TOU-A5-67	Mr-like	+	AAC	killer
71279	TOU-A5-68	Mr-like	+	AAC	killer
71283	TOU-A5-72	Mr-like	+	AAC	killer
71287	TOU-A5-77	Mr-like	+	AAC	killer
71288	TOU-A5-78	Mr-like	+	AAC	killer
71289	TOU-A5-79	Mr-like	+	AAC	killer
71291	TOU-A5-83	Mr-like	+	AAC	killer
71292	TOU-A5-84	Mr-like	+	AAC	killer
71293	TOU-A5-85	Mr-like	+	AAC	killer
71294	TOU-A5-86	Mr-like	+	AAC	killer
71295	TOU-A5-87	Mr-like	+	AAC	killer
71297	TOU-A5-89	Mr-like	+	AAC	killer
71300	TOU-A5-91	Mr-like	+	AAC	killer
71204	TOU-A5-110	Mr-like	+	AAC	killer
71205	TOU-A5-112	Mr-like	+	AAC	killer
71209	TOU-A5-117	Mr-like	+	AAC	killer
71210	TOU-A5-118	Mr-like	+	AAC	killer
71213	TOU-A5-120	Mr-like	+	AAC	killer
71222	TOU-A5-132	Mr-like	+	AAC	killer
71223	TOU-A5-133	Mr-like	+	AAC	killer
71224	TOU-A5-134	Mr-like	+	AAC	killer
71225	TOU-A5-135	Mr-like	+	AAC	killer
71226	TOU-A5-136	Mr-like	+	AAC	killer
71227	TOU-A5-137	Mr-like	+	AAC	killer
71230	TOU-A5-143	Mr-like	+	AAC	killer
71111	TOU-A6-2	Mr-like	+	AAC	killer
71165	TOU-A6-7	Mr-like	+	AAC	killer
71093	TOU-A6-11	Mr-like	+	AAC	killer
71103	TOU-A6-12	Mr-like	+	AAC	killer
71104	TOU-A6-13	Mr-like	+	AAC	killer
71105	TOU-A6-14	Mr-like	+	AAC	killer
71106	TOU-A6-15	Mr-like	+	AAC	killer
71107	TOU-A6-16	Mr-like	+	AAC	killer
71109	TOU-A6-18	Mr-like	+	AAC	killer
71110	TOU-A6-19	Mr-like	+	AAC	killer
71112	TOU-A6-20	Mr-like	+	AAC	killer
71113	TOU-A6-21	Mr-like	+	AAC	killer
71114	TOU-A6-22	Mr-like	+	AAC	killer
71115	TOU-A6-23	Mr-like	+	AAC	killer
71116	TOU-A6-24	Mr-like	+	AAC	killer
71117	TOU-A6-25	Mr-like	+	AAC	killer
71118	TOU-A6-26	Mr-like	+	AAC	killer
71119	TOU-A6-27	Mr-like	+	AAC	killer
71120	TOU-A6-28	Mr-like	+	AAC	killer
71121	TOU-A6-29	Mr-like	+	AAC	killer
71123	TOU-A6-30	Mr-like	+	AAC	killer
71124	TOU-A6-31	Mr-like	+	AAC	killer
71126	TOU-A6-33	Mr-like	+	AAC	killer
71127	TOU-A6-34	Mr-like	+	AAC	killer
71128	TOU-A6-35	Mr-like	+	AAC	killer
71130	TOU-A6-37	Mr-like	+	AAC	killer
71131	TOU-A6-38	Mr-like	+	AAC	killer
71135	TOU-A6-41	Mr-like	+	AAC	killer
71136	TOU-A6-42	Mr-like	+	AAC	killer
71137	TOU-A6-43	Mr-like	+	AAC	killer
71138	TOU-A6-44	Mr-like	+	AAC	killer
71139	TOU-A6-45	Mr-like	+	AAC	killer
71140	TOU-A6-46	Mr-like	+	AAC	killer
71141	TOU-A6-47	Mr-like	+	AAC	killer
71146	TOU-A6-51	Mr-like	+	AAC	killer
71155	TOU-A6-60	Mr-like	+	AAC	killer
71156	TOU-A6-61	Mr-like	+	AAC	killer
71159	TOU-A6-64	Mr-like	+	AAC	killer
71162	TOU-A6-67	Mr-like	+	AAC	killer
71164	TOU-A6-69	Mr-like	+	AAC	killer
71166	TOU-A6-70	Mr-like	+	AAC	killer
71167	TOU-A6-71	Mr-like	+	AAC	killer
71168	TOU-A6-72	Mr-like	+	AAC	killer
71170	TOU-A6-74	Mr-like	+	AAC	killer
71173	TOU-A6-77	Mr-like	+	AAC	killer
71178	TOU-A6-81	Mr-like	+	AAC	killer
71182	TOU-A6-85	Mr-like	+	AAC	killer
71184	TOU-A6-87	Mr-like	+	AAC	killer
71188	TOU-A6-90	Mr-like	+	AAC	killer
71189	TOU-A6-91	Mr-like	+	AAC	killer
71190	TOU-A6-92	Mr-like	+	AAC	killer
71194	TOU-A6-97	Mr-like	+	AAC	killer
71083	TOU-A6-100	Mr-like	+	AAC	killer
71085	TOU-A6-102	Mr-like	+	AAC	killer
71086	TOU-A6-103	Mr-like	+	AAC	killer
71090	TOU-A6-107	Mr-like	+	AAC	killer
71091	TOU-A6-108	Mr-like	+	AAC	killer
71092	TOU-A6-109	Mr-like	+	AAC	killer
71094	TOU-A6-110	Mr-like	+	AAC	killer
71095	TOU-A6-111	Mr-like	+	AAC	killer
71096	TOU-A6-112	Mr-like	+	AAC	killer
71097	TOU-A6-113	Mr-like	+	AAC	killer
71098	TOU-A6-114	Mr-like	+	AAC	killer
71039	TOU-A1-27	Sha-like	-	TAC	weak resistant
71050	TOU-A1-47	Sha-like	-	TAC	weak resistant
71054	TOU-A1-62	Sha-like	-	TAC	weak resistant
71061	TOU-A1-73	Sha-like	-	TAC	weak resistant
71063	TOU-A1-75	Sha-like	-	TAC	weak resistant
71065	TOU-A1-78	Sha-like	-	TAC	weak resistant
71071	TOU-A1-84	Sha-like	-	TAC	weak resistant
71076	TOU-A1-90	Sha-like	-	TAC	weak resistant
71077	TOU-A1-91	Sha-like	-	TAC	weak resistant
71078	TOU-A1-93	Sha-like	-	TAC	weak resistant
71079	TOU-A1-96	Sha-like	-	TAC	weak resistant
71080	TOU-A1-98	Sha-like	-	TAC	weak resistant
71002	TOU-A1-105	Sha-like	-	TAC	weak resistant
71003	TOU-A1-106	Sha-like	-	TAC	weak resistant
71005	TOU-A1-110	Sha-like	-	TAC	weak resistant
71013	TOU-A1-118	Sha-like	-	TAC	weak resistant
71014	TOU-A1-119	Sha-like	-	TAC	weak resistant
71021	TOU-A1-129	Sha-like	-	TAC	weak resistant
71023	TOU-A1-131	Sha-like	-	TAC	weak resistant
71024	TOU-A1-133	Sha-like	-	TAC	weak resistant
71026	TOU-A1-137	Sha-like	-	TAC	weak resistant
71132	TOU-A6-39	Sha-like	-	TAC	weak resistant
71134	TOU-A6-40	Sha-like	-	TAC	weak resistant
71142	TOU-A6-48	Sha-like	-	TAC	weak resistant
71143	TOU-A6-49	Sha-like	-	TAC	weak resistant
71145	TOU-A6-50	Sha-like	-	TAC	weak resistant
71147	TOU-A6-52	Sha-like	-	TAC	weak resistant
71148	TOU-A6-53	Sha-like	-	TAC	weak resistant
71150	TOU-A6-55	Sha-like	-	TAC	weak resistant
71151	TOU-A6-56	Sha-like	-	TAC	weak resistant
71152	TOU-A6-57	Sha-like	-	TAC	weak resistant
71153	TOU-A6-58	Sha-like	-	TAC	weak resistant
71161	TOU-A6-66	Sha-like	-	TAC	weak resistant
71169	TOU-A6-73	Sha-like	-	TAC	weak resistant
71171	TOU-A6-75	Sha-like	-	TAC	weak resistant
71172	TOU-A6-76	Sha-like	-	TAC	weak resistant
71183	TOU-A6-86	Sha-like	-	TAC	weak resistant
71185	TOU-A6-88	Sha-like	-	TAC	weak resistant
71186	TOU-A6-89	Sha-like	-	TAC	weak resistant
71193	TOU-A6-96	Sha-like	-	TAC	weak resistant
71084	TOU-A6-101	Sha-like	-	TAC	weak resistant
71087	TOU-A6-104	Sha-like	-	TAC	weak resistant
71088	TOU-A6-105	Sha-like	-	TAC	weak resistant
71089	TOU-A6-106	Sha-like	-	TAC	weak resistant
71099	TOU-A6-115	Sha-like	-	TAC	weak resistant
71100	TOU-A6-116	Sha-like	-	TAC	weak resistant
71036	TOU-A1-2	Sha-like	-	TAC	weak resistant
71041	TOU-A1-3	Sha-like	-	TAC	weak resistant
71033	TOU-A1-17	Sha-like	-	TAC	weak resistant
71034	TOU-A1-18	Sha-like	-	TAC	weak resistant
71035	TOU-A1-19	Sha-like	-	TAC	weak resistant
71052	TOU-A1-60	Sha-like	-	TAC	weak resistant
71055	TOU-A1-63	Sha-like	-	TAC	weak resistant
71056	TOU-A1-65	Sha-like	-	TAC	weak resistant
71058	TOU-A1-67	Sha-like	-	TAC	weak resistant
71059	TOU-A1-69	Sha-like	-	TAC	weak resistant
71072	TOU-A1-85	Sha-like	-	TAC	weak resistant
71009	TOU-A1-114	Sha-like	-	TAC	weak resistant
71029	TOU-A1-141	Sha-like	-	TAC	weak resistant
71264	TOU-A5-5	Sha-like	-	TAC	weak resistant
71203	TOU-A5-11	Sha-like	-	TAC	weak resistant
71238	TOU-A5-22	Sha-like	-	TAC	weak resistant
71254	TOU-A5-39	Sha-like	-	TAC	weak resistant
71256	TOU-A5-40	Sha-like	-	TAC	weak resistant
71259	TOU-A5-43	Sha-like	-	TAC	weak resistant
71260	TOU-A5-46	Sha-like	-	TAC	weak resistant
71268	TOU-A5-53	Sha-like	-	TAC	weak resistant
71280	TOU-A5-69	Sha-like	-	TAC	weak resistant
71286	TOU-A5-76	Sha-like	-	TAC	weak resistant
71197	TOU-A5-103	Sha-like	-	TAC	weak resistant
71199	TOU-A5-106	Sha-like	-	TAC	weak resistant
71211	TOU-A5-119	Sha-like	-	TAC	weak resistant
71214	TOU-A5-121	Sha-like	-	TAC	weak resistant
71249	TOU-A5-34	Sha-like	-	TAC	weak resistant
71250	TOU-A5-35	Sha-like	-	TAC	weak resistant
71258	TOU-A5-42	Sha-like	-	TAC	weak resistant
71265	TOU-A5-50	Sha-like	-	TAC	weak resistant
71267	TOU-A5-52	Sha-like	-	TAC	weak resistant
71269	TOU-A5-54	Sha-like	-	TAC	weak resistant
71270	TOU-A5-55	Sha-like	-	TAC	weak resistant
71271	TOU-A5-56	Sha-like	-	TAC	weak resistant
71273	TOU-A5-58	Sha-like	-	TAC	weak resistant
71282	TOU-A5-70	Sha-like	-	TAC	weak resistant
71284	TOU-A5-74	Sha-like	-	TAC	weak resistant
71285	TOU-A5-75	Sha-like	-	TAC	weak resistant
71301	TOU-A5-92	Sha-like	-	TAC	weak resistant
71302	TOU-A5-93	Sha-like	-	TAC	weak resistant
71303	TOU-A5-94	Sha-like	-	TAC	weak resistant
71304	TOU-A5-95	Sha-like	-	TAC	weak resistant
71305	TOU-A5-99	Sha-like	-	TAC	weak resistant
71196	TOU-A5-102	Sha-like	-	TAC	weak resistant
71198	TOU-A5-104	Sha-like	-	TAC	weak resistant
71200	TOU-A5-107	Sha-like	-	TAC	weak resistant
71206	TOU-A5-113	Sha-like	-	TAC	weak resistant
71208	TOU-A5-116	Sha-like	-	TAC	weak resistant
71215	TOU-A5-123	Sha-like	-	TAC	weak resistant
71216	TOU-A5-124	Sha-like	-	TAC	weak resistant
71217	TOU-A5-125	Sha-like	-	TAC	weak resistant
71218	TOU-A5-126	Sha-like	-	TAC	weak resistant
71219	TOU-A5-127	Sha-like	-	TAC	weak resistant
71220	TOU-A5-128	Sha-like	-	TAC	weak resistant
71229	TOU-A5-140	Sha-like	-	TAC	weak resistant
71125	TOU-A6-32	Sha-like	-	TAC	weak resistant
71157	TOU-A6-62	Sha-like	-	TAC	weak resistant
71158	TOU-A6-63	Sha-like	-	TAC	weak resistant
71160	TOU-A6-65	Sha-like	-	TAC	weak resistant
71149	TOU-A6-54	Sha-like	-	TAC	weak resistant
71081	TOU-A6-1	Sha-like	-	TTT	sensitive
71122	TOU-A6-3	Sha-like	-	TTT	sensitive
71133	TOU-A6-4	Sha-like	-	TTT	sensitive
71144	TOU-A6-5	Sha-like	-	TTT	sensitive
71154	TOU-A6-6	Sha-like	-	TTT	sensitive
71176	TOU-A6-8	Sha-like	-	TTT	sensitive
71187	TOU-A6-9	Sha-like	-	TTT	sensitive
71082	TOU-A6-10	Sha-like	-	TTT	sensitive
71108	TOU-A6-17	Sha-like	-	TTT	sensitive
71129	TOU-A6-36	Sha-like	-	TTT	sensitive
71174	TOU-A6-78	Sha-like	-	TTT	sensitive
71181	TOU-A6-84	Sha-like	-	TTT	sensitive
71040	TOU-A1-29	Sha-like	-	-	sensitive
71044	TOU-A1-37	Sha-like	-	-	sensitive
71045	TOU-A1-38	Sha-like	-	-	sensitive
71049	TOU-A1-43	Sha-like	-	-	sensitive
71074	TOU-A1-89	Sha-like	-	-	sensitive
71004	TOU-A1-109	Sha-like	-	-	sensitive
71007	TOU-A1-112	Sha-like	-	-	sensitive
71019	TOU-A1-125	Sha-like	-	-	sensitive
71246	TOU-A5-3	Sha-like	-	-	sensitive
71253	TOU-A5-38	Sha-like	-	-	sensitive
71262	TOU-A5-48	Sha-like	-	-	sensitive
71296	TOU-A5-88	Sha-like	-	-	sensitive
71299	TOU-A5-90	Sha-like	-	-	sensitive
71207	TOU-A5-114	Sha-like	-	-	sensitive
71163	TOU-A6-68	Sha-like	-	-	sensitive
71175	TOU-A6-79	Sha-like	-	-	sensitive
71177	TOU-A6-80	Sha-like	-	-	sensitive
71179	TOU-A6-82	Sha-like	-	-	sensitive
71180	TOU-A6-83	Sha-like	-	-	sensitive
71191	TOU-A6-94	Sha-like	-	-	sensitive
71192	TOU-A6-95	Sha-like	-	-	sensitive
71195	TOU-A6-99	Sha-like	-	-	sensitive
71101	TOU-A6-117	Sha-like	-	-	sensitive
71102	TOU-A6-118	Sha-like	-	-	sensitive
71027	TOU-A1-138	Col-like	-	-	sensitive
71201	TOU-A5-108	Col-like	-	-	sensitive
71202	TOU-A5-109	Col-like	-	-	sensitive
