# Supplementary material for: Identification of novel genes responsible for a pollen killer present in local natural populations of Arabidopsis thaliana
Source: PLoS Genet. 2025 Jan 13;21(1):e1011451. doi: 10.1371/journal.pgen.1011451 (PMC11761171; doi:10.1371/journal.pgen.1011451)
Supplement: S12 Table — (XLSX) [file pgen.1011451.s018.xlsx]

## Sheet: S12_Table
S12_Table: PK3 haplotypes found in 11 local populations from Burgundy
accession name	KPOK3A	KPOK3C	APOK3	haplotype
CIRY-2		-		non-killer
CIRY-3		-		non-killer
CIRY-4		-		non-killer
CIRY-5		-		non-killer
CIRY-6		-		non-killer
CIRY-7		-		non-killer
CIRY-8		-		non-killer
CIRY-9		-		non-killer
CIRY-20		-		non-killer
CIRY-21		-		non-killer
CIRY-12		-		non-killer
CIRY-14		-		non-killer
CIRY-15		-		non-killer
CIRY-16		-		non-killer
CIRY-17		-		non-killer
CIRY-18		-		non-killer
CIRY-19		-		non-killer
CON-1		-		non-killer
CON-2		-		non-killer
CON-3		-		non-killer
CON-5		-		non-killer
CON-6		-		non-killer
CON-7		-		non-killer
CON-8		-		non-killer
CON-9		-		non-killer
CON-10		-		non-killer
CON-11		-		non-killer
CON-12		-		non-killer
CON-14		-		non-killer
CON-15		-		non-killer
CON-16		-		non-killer
CON-17		-		non-killer
CON-18		-		non-killer
CON-19		-		non-killer
CON-21		-		non-killer
CON-22		-		non-killer
ETA-1-1		-		non-killer
ETA-1-2		-		non-killer
ETA-1-3		-		non-killer
ETA-1-4		-		non-killer
ETA-1-5		-		non-killer
ETA-1-6		-		non-killer
ETA-1-7		-		non-killer
ETA-1-8		-		non-killer
ETA-1-9		-		non-killer
ETA-1-10		-		non-killer
ETA-2-1		-		non-killer
ETA-2-2		-		non-killer
ETA-2-3		-		non-killer
ETA-2-4		-		non-killer
ETA-2-5		-		non-killer
ETA-2-6		-		non-killer
ETA-2-7		-		non-killer
ETA-2-8		-		non-killer
ETA-2-9		-		non-killer
ETA-2-10		-		non-killer
LIE-1		-		non-killer
LIE-2		-		non-killer
LIE-4		-		non-killer
LIE-5		-		non-killer
LIE-6		-		non-killer
LIE-7		-		non-killer
LIE-9		-		non-killer
LIE-10		-		non-killer
LIE-12		-		non-killer
LIE-13		-		non-killer
LIE-24		-		non-killer
LIE-15		-		non-killer
LIE-16		-		non-killer
LIE-17		-		non-killer
LIE-18		-		non-killer
LIE-20		-		non-killer
LIE-21		-		non-killer
LIE-22		-		non-killer
LIE-23		-		non-killer
MAR3-1		-		non-killer
MAR3-2		-		non-killer
MAR3-3		-		non-killer
MAR3-4		-		non-killer
MAR3-5		-		non-killer
MAR3-6		-		non-killer
MAR3-7		-		non-killer
MAR3-8		-		non-killer
MAR3-9		-		non-killer
MAR3-10		-		non-killer
MAR3-11		-		non-killer
MAR3-12		-		non-killer
MAR3-13		-		non-killer
MAR3-14		-		non-killer
MAR3-15		-		non-killer
MAR3-16		-		non-killer
MAR3-17		-		non-killer
MAR3-18		-		non-killer
MAR3-19		-		non-killer
MAR3-20		-		non-killer
MAR4-A-1		-		non-killer
MAR4-A-2		-		non-killer
MAR4-A-3		-		non-killer
MAR4-A-4		-		non-killer
MAR4-A-6		-		non-killer
MAR4-A-7		-		non-killer
MAR4-A-8		-		non-killer
MAR4-A-9		-		non-killer
MAR4-A-10		-		non-killer
MAR4-A-11		-		non-killer
MAR4-A-12		-		non-killer
MAR4-A-13		-		non-killer
MAR4-A-14		-		non-killer
MAR4-A-16		-		non-killer
MAR4-A-17		-		non-killer
MAR4-A-18		-		non-killer
MOL-1		-		non-killer
MOL-2		-		non-killer
MOL-4		-		non-killer
MOL-5		-		non-killer
MOL-6		-		non-killer
MOL-7		-		non-killer
MOL-8		-		non-killer
MOL-9		-		non-killer
MOL-10		-		non-killer
MOL-11		-		non-killer
MOL-12		-		non-killer
MOL-13		-		non-killer
MOL-14		-		non-killer
MOL-16		-		non-killer
MOL-17		-		non-killer
MOL-18		-		non-killer
MOL-19		-		non-killer
MOL-20		-		non-killer
MOL-23		-		non-killer
RAD-2	Mr-like	+	AAC	killer
RAD-4	Mr-like	+	AAC	killer
RAD-1	Sha-like	-	TAC	resistant
RAD-5	Sha-like	-	TAC	resistant
RAD-17	Sha-like	-	TAC	resistant
RAD-21	Sha-like	-	TAC	resistant
RAD-28	Sha-like	-	TAC	resistant
RAD-23	Sha-like	-	TAC	resistant
RAD-24	Sha-like	-	TAC	resistant
RAD-7	Sha-like	-	-	sensitive
RAD-8	Sha-like	-	-	sensitive
RAD-13	Sha-like	-	-	sensitive
RAD-14	Sha-like	-	-	sensitive
RAD-18	Sha-like	-	-	sensitive
RAD-19	Sha-like	-	-	sensitive
RAD-3	Sha-like	-	-	sensitive
RAD-10	Sha-like	-	-	sensitive
RAD-12	Sha-like	-	-	sensitive
TOU-J2-10	Mr-like	+	AAC	killer
TOU-J2-17	Mr-like	+	AAC	killer
TOU-J2-26	Mr-like	+	AAC	killer
TOU-J2-2	Sha-like	-	TAC	weak resistant
TOU-J2-3	Sha-like	-	TAC	weak resistant
TOU-J2-4	Sha-like	-	TAC	weak resistant
TOU-J2-5	Sha-like	-	TAC	weak resistant
TOU-J2-6	Sha-like	-	TAC	weak resistant
TOU-J2-7	Sha-like	-	TAC	weak resistant
TOU-J2-8	Sha-like	-	TAC	weak resistant
TOU-J2-9	Sha-like	-	TAC	weak resistant
TOU-J2-12	Sha-like	-	TAC	weak resistant
TOU-J2-13	Sha-like	-	TAC	weak resistant
TOU-J2-14	Sha-like	-	TAC	weak resistant
TOU-J2-15	Sha-like	-	TAC	weak resistant
TOU-J2-16	Sha-like	-	TAC	weak resistant
TOU-J2-19	Sha-like	-	TAC	weak resistant
TOU-J2-21	Sha-like	-	TAC	weak resistant
TOU-J2-22	Sha-like	-	TAC	weak resistant
TOU-J2-23	Sha-like	-	TAC	weak resistant
TOU-M1-3	Mr-like	+	AAC	killer
TOU-M1-4	Mr-like	+	AAC	killer
TOU-M1-23	Mr-like	+	AAC	killer
TOU-M1-26	Mr-like	+	AAC	killer
TOU-M1-6	Sha-like	-	TAC	weak resistant
TOU-M1-7	Sha-like	-	TAC	weak resistant
TOU-M1-12	Sha-like	-	TAC	weak resistant
TOU-M1-13	Sha-like	-	TAC	weak resistant
TOU-M1-14	Sha-like	-	TAC	weak resistant
TOU-M1-11	Sha-like	-	-	sensitive
TOU-M1-18	Sha-like	-	-	sensitive
TOU-M1-22	Col-like	-	-	sensitive
