# Supplementary material for: Identification of novel genes responsible for a pollen killer present in local natural populations of Arabidopsis thaliana
Source: PLoS Genet. 2025 Jan 13;21(1):e1011451. doi: 10.1371/journal.pgen.1011451 (PMC11761171; doi:10.1371/journal.pgen.1011451)
Supplement: S13 Table — (XLSX) [file pgen.1011451.s019.xlsx]

## Sheet: S13_Table
S13_Table: Segregations at the PK3 locus in selfed progenies of crosses between Sha and Mr-0, and between Sha and accessions from Burgundy with killer haplotypes
Female parent	Male parent		Number of F2 plants			p χ2 (notSha:Hz:Sha = 1:2:1)	f Sha (a)
		Total	Ho not Sha	Hz	Sha
Sha	Mr	184	87	94	3	2 10-17***	0.02
Mr	Sha	184	75	90	19	4 10-8***	0.1
Sha	RAD-2	181	87	94	0	6 10-19***	0
RAD-2	Sha	184	92	92	0	1 10-20***	0
Sha	TOU-M1-3	184	83	99	2	2 10-16***	0.01
TOU-M1-3	Sha	184	75	99	10	6 10-11***	0.05
Sha	TOU-A1-111	92	45	42	5	2 10-8***	0.05
TOU-A1-111	Sha	92	38	40	14	9 10-4***	0.15
Sha	TOU-J2-10	184	88	82	14	4 10-14***	0.08
TOU-J2-10	Sha	183	62	85	36	2 10-2*	0.2
(a) Percentage of plants homozygous for the Sha allele
Plants were genotyped with the marker 460InSha2 (S16_Table)
*** p< 0.001; * p< 0.05
