# Supplementary material for: Identification of novel genes responsible for a pollen killer present in local natural populations of Arabidopsis thaliana
Source: PLoS Genet. 2025 Jan 13;21(1):e1011451. doi: 10.1371/journal.pgen.1011451 (PMC11761171; doi:10.1371/journal.pgen.1011451)
Supplement: S14 Table — (XLSX) [file pgen.1011451.s020.xlsx]

## Sheet: S14_Table
S14_Table: Segregations at the PK3 locus in selfed progenies of crosses between Mr-0 and accessions from Burgundy with sensitive haplotypes
Female parent	Male parent		Number of F2 plants			p χ2 (Mr:Hz:notMr = 1:2:1)	f not Mr (a)	APOK3 type of the accession tested
		Total	Ho Mr	Hz	Ho not Mr
RAD-8	Mr-0	182	91	84	7	8 10-18***	0.04	no APOK3
Mr-0	RAD-8	179	83	93	3	3 10-16***	0.02
TOU-A1-37	Mr-0	92	35	48	9	6 10-4***	0.1	no APOK3
Mr-0	TOU-A1-37	183	58	103	22	2 10-4***	0.12
TOU-A6-06	Mr-0	182	74	97	11	2 10-10***	0.06	TTT-type
Mr-0	TOU-A6-06	184	68	91	25	4 10-5***	0.14
TOU-M1-11	Mr-0	272	78	157	37	8 10-5***	0.14	no APOK3
Mr-0	TOU-M1-11	264	72	150	42	3 10-3**	0.16
TOU-M1-18	Mr-0	184	80	83	21	3 10-9***	0.11	no APOK3
Mr-0	TOU-M1-18	183	79	82	22	7 10-9***	0.12
(a) Percentage of plants homozygous for the non-Mr-0 allele
Plants were genotyped with the marker 460InSha2 (S16_Table)
*** p< 0.001
