# Supplementary material for: Identification of novel genes responsible for a pollen killer present in local natural populations of Arabidopsis thaliana
Source: PLoS Genet. 2025 Jan 13;21(1):e1011451. doi: 10.1371/journal.pgen.1011451 (PMC11761171; doi:10.1371/journal.pgen.1011451)
Supplement: S15 Table — (XLSX) [file pgen.1011451.s021.xlsx]

## Sheet: S15_Table
S15_Table: Segregations at the PK3 locusin selfed progenies of crosses between killer and sensitive accessions from Burgundy
Female parent	Male parent		Number of F2 plants			p χ2 (Mr:Hz:notMr = 1:2:1)	f sensitive (a)	Sensitive accession in the cross	Killer accession in the cross
		Total	Ho killer	Hz	Ho sensitive
RAD-8	RAD-2	182	81	99	2	6 10-16***	0.01	RAD-8	RAD-2
RAD-2	RAD-8	184	93	90	1	1 10-20***	0.01	RAD-8	RAD-2
TOU-A1-37	RAD-2	184	76	106	2	1 10-14***	0.01	TOU-A1-37	RAD-2
RAD-2	TOU-A1-37	184	67	101	16	3 10-7***	0.09	TOU-A1-37	RAD-2
TOU-A6-06	RAD-2	176	85	77	14	9 10-14***	0.08	TOU-A6-06	RAD-2
RAD-2	TOU-A6-06	184	88	90	6	1 10-16***	0.03	TOU-A6-06	RAD-2
TOU-M1-11	RAD-2	184	82	90	12	3 10-12***	0.07	TOU-M1-11	RAD-2
RAD-2	TOU-M1-11	182	79	93	10	4 10-12***	0.05	TOU-M1-11	RAD-2
RAD-8	TOU-M1-3	181	86	89	6	4 10-16***	0.03	RAD-8	TOU-M1-3
TOU-M1-3	RAD-8	183	77	96	10	2 10-11***	0.05	RAD-8	TOU-M1-3
TOU-A1-37	TOU-M1-3	181	60	98	23	3 10-4***	0.13	TOU-A1-37	TOU-M1-3
TOU-M1-3	TOU-A1-37	178	64	86	28	6 10-4***	0.16	TOU-A1-37	TOU-M1-3
TOU-A6-06	TOU-M1-3	177	60	101	16	3 10-6***	0.09	TOU-A6-06	TOU-M1-3
TOU-M1-3	TOU-A6-06	180	63	92	25	3 10-4***	0.14	TOU-A6-06	TOU-M1-3
TOU-M1-11	TOU-M1-3	184	49	104	31	4 10-2*	0.17	TOU-M1-11	TOU-M1-3
TOU-M1-3	TOU-M1-11	184	55	97	32	4 10-2*	0.17	TOU-M1-11	TOU-M1-3
TOU-M1-18	TOU-M1-3	183	68	84	31	3 10-4**	0.17	TOU-M1-18	TOU-M1-3
TOU-M1-3	TOU-M1-18	184	69	90	25	3 10-5***	0.14	TOU-M1-18	TOU-M1-3
RAD-8	TOU-A1-111	177	68	88	21	4 10-6***	0.12	RAD-8	TOU-A1-111
TOU-A1-111	RAD-8	182	65	90	27	4 10-4***	0.15	RAD-8	TOU-A1-111
TOU-A1-37	TOU-A1-111	184	49	97	38	0.39NS	0.21	TOU-A1-37	TOU-A1-111
TOU-A1-111	TOU-A1-37	181	47	96	38	0.46NS	0.21	TOU-A1-37	TOU-A1-111
TOU-A6-06	TOU-A1-111	181	36	101	44	0.21NS	0.24	TOU-A6-06	TOU-A1-111
TOU-A1-111	TOU-A6-06	275	75	145	55	0.16NS	0.2	TOU-A6-06	TOU-A1-111
TOU-M1-11	TOU-A1-111	184	52	92	40	0.46NS	0.22	TOU-M1-11	TOU-A1-111
TOU-A1-111	TOU-M1-11	184	65	87	32	2 10-3**	0.17	TOU-M1-11	TOU-A1-111
TOU-M1-18	TOU-A1-111	184	55	100	29	1 10-2*	0.16	TOU-M1-18	TOU-A1-111
TOU-A1-111	TOU-M1-18	184	44	105	35	0.10NS	0.19	TOU-M1-18	TOU-A1-111
RAD-8	TOU-J2-10	184	59	91	34	3 10-2*	0.18	RAD-8	TOU-J-10
TOU-J2-10	RAD-8	184	70	90	24	1 10-5***	0.13	RAD-8	TOU-J-10
TOU-A1-37	TOU-J2-10	184	50	102	32	0.06NS	0.17	TOU-A1-37	TOU-J-10
TOU-A6-06	TOU-J2-10	183	54	84	45	0.35NS	0.25	TOU-A6-06	TOU-J-10
TOU-M1-11	TOU-J2-10	184	50	90	44	0.79NS	0.24	TOU-M1-11	TOU-J-10
(a) Percentage of plants homozygous for the sensitive allele
Plants were genotyped with the marker 460InSha2 (S16_Table)
*** p< 0.001; ** p< 0.01; * p< 0.05; NS, not significant
