# Supplementary material for: Identification of novel genes responsible for a pollen killer present in local natural populations of Arabidopsis thaliana
Source: PLoS Genet. 2025 Jan 13;21(1):e1011451. doi: 10.1371/journal.pgen.1011451 (PMC11761171; doi:10.1371/journal.pgen.1011451)
Supplement: S16 Table — (XLSX) [file pgen.1011451.s022.xlsx]

## Sheet: S16_Table
S16_Table: Oligonucleotides used in this study
Name	Sequence	Used for
msat3.23007F	AAAAGCGTGATTGTGTTGTG	plant genotyping
msat3.23007R	TGGAATGTTCCATCTTCAACT	plant genotyping
msat3.23172F	GCATTAGGCTGTCGAGAAAA	plant genotyping
msat3.23172R	GCCCTCTCCTCTCTTTTGTT	plant genotyping
ind3.23360F	TACTTGGGGGCATTCTGTTC	plant genotyping
ind3.23360R	CACTGAACCCCAAATCATCA	plant genotyping
460_F3	GGTACGGTCTCAATCAAGGC	marker 460InSha - plant genotyping
460_R2	CCATTTTACGCAGATCAAACC	marker 460InSha - plant genotyping
InSha460_F3	TTGCTTCTGAGATTGTAGGG	marker 460InSha - plant genotyping
gRNA_460	GCGCTTGAGCTCGATACCGG	guide RNA used for CRISPR-Cas9 mutagenesis of AT3G62460
gRNA_APOK3-L#1 (a)	GTAAATAGTCTGATGGTATG	guide RNA used for CRISPR-Cas9 mutagenesis of APOK3-like
gRNA_APOK3-L#2 (a)	GGAAGACTACTACAGACGCT	guide RNA used for CRISPR-Cas9 mutagenesis of APOK3-like, APOK3-1 and APOK3-2
460_F6	AGGCTTATGCTGATGAGACG	KPOK3A expression
460_R6	CACGATTGACAGTAATCCACAC	KPOK3A expression
Mr530B_R0 (a)	CGGCAATGTTCAGCGACTTT	APOK3-like cDNA priming for 5'-RACE
Mr530B_R1 (a)	CTCGGCGATAGTTCTGTTGG	PCR amplification of APOK3-like cDNA
Mr530B_R2 (a)	GCCGTAATACCTTGTGCTTC	PCR amplification of APOK3-like cDNA
Mr530B_R3 (a)	GCCCATATCGTTGTTGCCAT	APOK3-like cDNA sequencing
Mr530B_F4 (a)	AATATTATGCGTTCCCTTCGA	PCR amplification of APOK3-like cDNA - KPOK3C genotyping
Mr530B_F5 (a)	CTCACTGTAGTACGTCTCTG	PCR amplification of APOK3-like cDNA
Mr530B_F6 (a)	TGTTTTTCTAAAATCACATGCC	PCR amplification of APOK3-like cDNA
Mr530B_F8 (a)	ACCATTGACCAATTGGAAGC	KPOK3C (APOK3-like) expression
Mr530B_R5 (a)	AAAAAGTGCCAAGCGTCTGT	KPOK3C (APOK3-like) expression
TUB4_F1	ACCGAAGGTGCTGAGTTGAT	TUB4 (AT5G44340) expression control
TUB4_R1	CAGTTCCTCCTCCCAATGAA	TUB4 (AT5G44340) expression control
S2_530_S3_F	GCGCCGTCTCGCTCGAATGTTTCTAAGTCAGTTCCGG	Golden Braid cloning of AT3G62460 from ATG
460-S3_Rbis	GCGCCGTCTCGCTCAGGCTGCACGTTTAGAGTATCTTCTGGTCTGG	Golden Braid cloning of AT3G62460 without STOP codon
S2-530Bet-F	GCGCCGTCTCGCTCGAATGCGTTCCCTTCGAAAATGC	Golden Braid cloning of APOK3-like from ATG
S2-530B_F	GCGCCGTCTCGCTCGAATGGCAACAACGATATGGGCTTGG	Golden Braid cloning of ∆KPOK3C
S2_530_S3_R	GCGCCGTCTCGCTCAGGCTGCTATGAGAGGGTCATATTTTTTTGAAT	Golden Braid cloning of APOK3-like and ∆KPOK3C without STOP codon
530_R1 (a)	AATGCAAGTAGGCCGAGATA	APOK3 genotyping - KPOK3C genotyping
530_F1	TCTCTTCGTCAATGGAGGTT	APOK3 genotyping and sequencing
460_F1	TTCTCTTCGTCAATGGAGGT	KPOK3A genotyping
460_R7	CCGGAACTGACTTAGAAACAT	KPOK3A genotyping
AT3G62610_F1 (a)	CATTCCACTTTGGGAACCAG	genotyping of the insertion in AT3G62610
AT3G62610_R1 (a)	TGGACAGCATGAGAGTCGTC	genotyping of the insertion in AT3G62610
(a) See S1_Text for location on Mr-0 sequence
